# Supplementary material for: Characterization of the extracellular vesicles, ultrastructural morphology, and intercellular interactions of multiple clinical isolates of the brain-eating amoeba, Naegleria fowleri
Source: Front Microbiol. 2023 Sep 27;14:1264348. doi: 10.3389/fmicb.2023.1264348 (PMC10558758; doi:10.3389/fmicb.2023.1264348)
Supplement: Supplementary file 1 [file Table_1.XLSX]

## Sheet: Sheet1
Supplemental Table S1: Statistical comparisons for measurements of Nf-EVs from multiple isolates and multiple sources.
Tukey's Multiple Comparison Test	Significant?	Summary	Adjusted P Value	Predicted (Least Squares) mean diff.	95.00% Confidence Interval of diff.
NTA EVs:Nf69 vs. NTA EVs:V631	Yes	****	<0.0001	-9.046	-12.29 to -5.802
NTA EVs:Nf69 vs. NTA EVs:HB4	Yes	****	<0.0001	-7.296	-10.48 to -4.111
NTA EVs:Nf69 vs. NTA EVs:V067	Yes	**	0.0011	-3.841	-6.812 to -0.8711
NTA EVs:Nf69 vs. EVs on filter:Nf69	Yes	****	<0.0001	21	8.314 to 33.69
NTA EVs:Nf69 vs. EVs on filter:V631	No	ns	0.1285	11.96	-1.262 to 25.17
NTA EVs:Nf69 vs. EVs on cells:Nf69	No	ns	>0.9999	3.086	-15.04 to 21.21
NTA EVs:Nf69 vs. EVs on cells:V631	No	ns	0.999	-5.959	-24.33 to 12.41
NTA EVs:Nf69 vs. EVs on cells:HB4	No	ns	>0.9999	-4.21	-22.54 to 14.12
NTA EVs:Nf69 vs. EVs on cells:V067	No	ns	>0.9999	-0.7551	-19.15 to 17.64
NTA EVs:Nf69 vs. EVs on cells:6088	No	ns	0.9774	-69.18	-226.3 to 87.93
NTA EVs:V631 vs. NTA EVs:HB4	No	ns	0.8439	1.75	-1.342 to 4.841
NTA EVs:V631 vs. NTA EVs:V067	Yes	****	<0.0001	5.204	2.333 to 8.075
NTA EVs:V631 vs. EVs on filter:Nf69	Yes	****	<0.0001	30.05	17.08 to 43.02
NTA EVs:V631 vs. EVs on filter:V631	Yes	****	<0.0001	21	8.314 to 33.69
NTA EVs:V631 vs. EVs on cells:Nf69	No	ns	0.6437	12.13	-6.326 to 30.59
NTA EVs:V631 vs. EVs on cells:V631	No	ns	>0.9999	3.086	-15.04 to 21.21
NTA EVs:V631 vs. EVs on cells:HB4	No	ns	>0.9999	4.836	-13.52 to 23.19
NTA EVs:V631 vs. EVs on cells:V067	No	ns	0.9727	8.29	-10.14 to 26.72
NTA EVs:V631 vs. EVs on cells:6088	No	ns	0.994	-60.14	-217.2 to 96.97
NTA EVs:HB4 vs. NTA EVs:V067	Yes	**	0.0025	3.454	0.6631 to 6.246
NTA EVs:HB4 vs. EVs on filter:Nf69	Yes	****	<0.0001	28.3	15.49 to 41.11
NTA EVs:HB4 vs. EVs on filter:V631	Yes	****	<0.0001	19.25	6.340 to 32.16
NTA EVs:HB4 vs. EVs on cells:Nf69	No	ns	0.8508	10.38	-8.093 to 28.86
NTA EVs:HB4 vs. EVs on cells:V631	No	ns	>0.9999	1.337	-17.08 to 19.75
NTA EVs:HB4 vs. EVs on cells:HB4	No	ns	>0.9999	3.086	-15.04 to 21.21
NTA EVs:HB4 vs. EVs on cells:V067	No	ns	0.9973	6.541	-11.90 to 24.98
NTA EVs:HB4 vs. EVs on cells:6088	No	ns	0.992	-61.88	-219.0 to 95.22
NTA EVs:V067 vs. EVs on filter:Nf69	Yes	****	<0.0001	24.84	12.09 to 37.60
NTA EVs:V067 vs. EVs on filter:V631	Yes	**	0.0029	15.8	2.937 to 28.66
NTA EVs:V067 vs. EVs on cells:Nf69	No	ns	0.9947	6.928	-11.41 to 25.26
NTA EVs:V067 vs. EVs on cells:V631	No	ns	>0.9999	-2.118	-20.39 to 16.16
NTA EVs:V067 vs. EVs on cells:HB4	No	ns	>0.9999	-0.3681	-18.60 to 17.86
NTA EVs:V067 vs. EVs on cells:V067	No	ns	>0.9999	3.086	-15.04 to 21.21
NTA EVs:V067 vs. EVs on cells:6088	No	ns	0.9866	-65.34	-222.4 to 91.76
EVs on filter:Nf69 vs. EVs on filter:V631	Yes	****	<0.0001	-9.046	-12.29 to -5.802
EVs on filter:Nf69 vs. EVs on cells:Nf69	No	ns	0.2733	-17.92	-39.99 to 4.159
EVs on filter:Nf69 vs. EVs on cells:V631	Yes	**	0.0035	-26.96	-49.16 to -4.760
EVs on filter:Nf69 vs. EVs on cells:HB4	Yes	**	0.0093	-25.21	-47.29 to -3.127
EVs on filter:Nf69 vs. EVs on cells:V067	No	ns	0.0601	-21.76	-43.90 to 0.3845
EVs on filter:Nf69 vs. EVs on cells:6088	No	ns	0.8326	-90.18	-247.8 to 67.42
EVs on filter:V631 vs. EVs on cells:Nf69	No	ns	0.9917	-8.87	-31.29 to 13.55
EVs on filter:V631 vs. EVs on cells:V631	No	ns	0.2733	-17.92	-39.99 to 4.159
EVs on filter:V631 vs. EVs on cells:HB4	No	ns	0.4611	-16.17	-38.35 to 6.015
EVs on filter:V631 vs. EVs on cells:V067	No	ns	0.8338	-12.71	-34.95 to 9.527
EVs on filter:V631 vs. EVs on cells:6088	No	ns	0.9189	-81.14	-238.7 to 76.47
EVs on cells:Nf69 vs. EVs on cells:V631	Yes	****	<0.0001	-9.046	-12.29 to -5.802
EVs on cells:Nf69 vs. EVs on cells:HB4	Yes	****	<0.0001	-7.296	-10.48 to -4.111
EVs on cells:Nf69 vs. EVs on cells:V067	Yes	**	0.0011	-3.841	-6.812 to -0.8711
EVs on cells:Nf69 vs. EVs on cells:6088	No	ns	0.9688	-72.27	-230.4 to 85.88
EVs on cells:V631 vs. EVs on cells:HB4	No	ns	0.8439	1.75	-1.342 to 4.841
EVs on cells:V631 vs. EVs on cells:V067	Yes	****	<0.0001	5.204	2.333 to 8.075
EVs on cells:V631 vs. EVs on cells:6088	No	ns	0.9908	-63.22	-221.4 to 94.92
EVs on cells:HB4 vs. EVs on cells:V067	Yes	**	0.0025	3.454	0.6631 to 6.246
EVs on cells:HB4 vs. EVs on cells:6088	No	ns	0.9881	-64.97	-223.1 to 93.16
EVs on cells:V067 vs. EVs on cells:6088	No	ns	0.9807	-68.43	-226.6 to 89.72
