# Supplementary material for: Characterization of the extracellular vesicles, ultrastructural morphology, and intercellular interactions of multiple clinical isolates of the brain-eating amoeba, Naegleria fowleri
Source: Front Microbiol. 2023 Sep 27;14:1264348. doi: 10.3389/fmicb.2023.1264348 (PMC10558758; doi:10.3389/fmicb.2023.1264348)
Supplement: Supplementary file 2 [file Table_2.XLSX]

## Sheet: All proteins with GO terms
Supplemental Table S2. Naegleria fowleri EV Proteome obtained from Nf69 EVs sorted from highest to lowest number of peptide occurrences. Blast2GO annotations, InterPro GO names, relative quantities obtained from each replicate sent for LC-MS/MS, the percentage coverage attained for each identified protein, and the number of peptide occurrences observed in the spectra are provided. Highlighted cel…
Accessions	Protein Descriptions	Gene Name	MW	S1 Relative Quantity	S2 Relative Quantity	S3 Relative Quantity	Mean Relative Quantity	% Coverage	# of occurences	GO Names	InterPro GO Names	Blast2GO Recommended Name
A0A6A5BE73	HP domain-containing protein	FDP41_004838	299460	5329.52	1606.57	3228.52	3023.64	51.4	187	P:cytoskeleton organization; F:cytoskeletal protein binding	P:cytoskeleton organization; F:actin binding; F:protein binding	RecName: Full=Vacuolar protein 8
A0A6A5BU61	Uncharacterized protein	FDP41_003253	234739	1541.69	2672.96	1955.64	2004.9	47.1	116	P:anatomical structure development	P:cell morphogenesis	---NA---
A0A6A5C721	RGS domain-containing protein	FDP41_012555	305530	2329.26	3107.71	2266.43	2540.98	36.5	116		no GO terms	---NA---
A0A6A5BI27	Uncharacterized protein	FDP41_006514	164771	3469.94	5264.01	3243.85	3898.52	54.4333	109	P:cytoskeleton organization; P:protein-containing complex assembly	P:regulation of actin filament polymerization; F:small GTPase binding	RecName: Full=Cytoplasmic FMR1-interacting protein 2
A0A6A5BH93	Ras-GAP domain-containing protein	FDP41_008577	327351	1376.06	3951	2070.84	2241.28	28.3333	90	P:signaling	P:signal transduction; P:regulation of GTPase activity	RecName: Full=Ras GTPase-activating protein 1; Short=GAP; Short=GTPase-activating protein; Short=RasGAP; AltName: Full=Ras p21 protein activator; AltName: Full=p120GAP
A0A6A5CBE6	Uncharacterized protein	FDP41_000480	241482	3197.59	1387.18	1815.96	2004.57	35.4	85	F:molecular function regulator	F:guanyl-nucleotide exchange factor activity; F:protein binding	RecName: Full=TBC1 domain family member 2A
A0A6A5BM77	Uncharacterized protein	FDP41_006462	138084	4970.41	7626.38	6166.48	6160.03	48.3333	75		no GO terms	RecName: Full=Nck-associated protein 1 homolog
A0A6A5BPK2	Vitellogenin domain-containing protein	FDP41_004846	176272	5194.54	11628.2	13523.3	9347.9	34.9333	73	F:transporter activity	P:lipid transport; F:lipid transporter activity	---NA---
A0A6A5BKY5	Peptidase_S9 domain-containing protein	FDP41_002989	101982	4811.63	13632	12157.3	9273.19	49	67	F:hydrolase activity; F:catalytic activity, acting on a protein	P:proteolysis; F:serine-type endopeptidase activity; F:serine-type peptidase activity	RecName: Full=Acylamino-acid-releasing enzyme; Short=AARE; AltName: Full=Acyl-peptide hydrolase; Short=APH; AltName: Full=Acylaminoacyl-peptidase
A0A6A5CAS1	Uncharacterized protein	FDP41_007569	201038	1781.77	624.279	800.672	962.119	37.3667	66	F:cytoskeletal motor activity; C:cytoskeleton; C:protein-containing complex	F:cytoskeletal motor activity; F:ATP binding; C:myosin complex	RecName: Full=Unconventional myosin-Ia; AltName: Full=Brush border myosin I; Short=BBM-I; Short=BBMI; AltName: Full=Myosin I heavy chain; Short=MIHC
A0A6A5BUK4	Uncharacterized protein	FDP41_003266	98523.1	2710.41	1933.83	3442.55	2622.88	56.3333	61	F:calcium ion binding; F:protein binding	F:calcium ion binding; F:protein binding	RecName: Full=Alpha-actinin-1; AltName: Full=Alpha-actinin cytoskeletal isoform; AltName: Full=F-actin cross-linking protein; AltName: Full=Non-muscle alpha-actinin-1
A0A6A5BDR4	Uncharacterized protein	FDP41_009508	160409	1809.08	1727.36	1851.02	1795.08	37.7667	59	F:protein binding	F:protein binding	RecName: Full=Nephrocystin-3
A0A6A5CHD7	Uncharacterized protein	FDP41_000604	173363	1760.71	3896.3	2122.85	2442.04	42.2667	57	P:signaling	P:signal transduction; P:regulation of GTPase activity; F:protein binding	RecName: Full=Ras GTPase-activating-like protein IQGAP2
A0A6A5BGX9	Uncharacterized protein	FDP41_007088	259395	536.398	858.889	708.899	688.657	26.0333	55	P:signaling; F:molecular function regulator	P:small GTPase mediated signal transduction; F:guanyl-nucleotide exchange factor activity	RecName: Full=Dedicator of cytokinesis protein 1; AltName: Full=180 kDa protein downstream of CRK; Short=DOCK180
A0A6A5BMQ6	Uncharacterized protein	FDP41_002832	119536	1673.23	2892.37	2063.73	2153.55	45.3667	53	F:cytoskeletal motor activity; C:cytoskeleton; C:protein-containing complex	F:cytoskeletal motor activity; F:protein binding; F:ATP binding; C:myosin complex	RecName: Full=Myosin-1; AltName: Full=Class I unconventional myosin; AltName: Full=Type I myosin
A0A6A5BJB2	Uncharacterized protein	FDP41_005715	498288	5005.9	1620.55	3816.79	3140.13	12.5333	49		no GO terms	---NA---
A0A6A5C1E4	Uncharacterized protein	FDP41_001376	65090.7	6103.66	2360.79	4068.31	3884.67	57.7	48	F:protein binding	F:protein binding	RecName: Full=DnaJ homolog subfamily C member 7
A0A6A5BRE3	Uncharacterized protein	FDP41_005513	41715.9	11262.3	6489.22	12071	9590.8	72.5	47		no GO terms	RecName: Full=Actin-1
A0A6A5BLV3	VWFA domain-containing protein (Fragment)	FDP41_005325	267769	1053.41	1784.64	1580.53	1437.64	20.5	44		no GO terms	RecName: Full=Collagen alpha-1(XX) chain; Flags: Precursor
A0A6A5BSN6	Carrier domain-containing protein	FDP41_003353	299377	1323.8	1012.8	631.902	946.233	21.3667	44	F:oxidoreductase activity; F:transferase activity	F:oxidoreductase activity; F:transferase activity; F:acyltransferase activity; F:phosphopantetheine binding	RecName: Full=Probable polyketide synthase 17; Short=dipks17
A0A6A5BSN4	Uncharacterized protein	FDP41_004105	232839	448.89	1129.69	550.245	653.459	23.9	43	P:signaling; F:molecular function regulator	P:small GTPase mediated signal transduction; F:guanyl-nucleotide exchange factor activity	RecName: Full=Dedicator of cytokinesis protein 1; AltName: Full=180 kDa protein downstream of CRK; Short=DOCK180
A0A6A5C052	Uncharacterized protein	FDP41_001553	112567	5262.06	890.654	3007.2	2415.51	35.8667	43	F:hydrolase activity	P:antibiotic biosynthetic process; F:hydrolase activity; F:hydrolase activity, acting on carbon-nitrogen (but not peptide) bonds, in linear amides	RecName: Full=Acyl-homoserine lactone acylase QuiP; Short=AHL acylase QuiP; Short=Acyl-HSL acylase QuiP; Contains: RecName: Full=Acyl-homoserine lactone acylase QuiP subunit alpha; Short=Acyl-HSL acylase QuiP subunit alpha; Contains: RecName: Full=Acyl-homoserine lactone acylase QuiP subunit beta; Short=Acyl-HSL acylase QuiP subunit beta; Flags: Precursor
A0A6A5BAA8	Uncharacterized protein	FDP41_009728	75658.5	1844.73	663.345	1608.2	1253.15	50.2667	42		no GO terms	RecName: Full=Nudix hydrolase 3; Short=AtNUDT3
A0A6A5BAB4	Uncharacterized protein	FDP41_009939	138332	6073.66	1502.61	4259.98	3387.67	38.9667	41	P:protein catabolic process	P:ubiquitin-dependent protein catabolic process	---NA---
A0A6A5B480	Ras-GAP domain-containing protein	FDP41_009056	196939	1938.76	3779.31	1833.4	2377.19	25.9333	40	P:signaling	P:signal transduction; P:regulation of GTPase activity	RecName: Full=Neurofibromin; AltName: Full=Neurofibromatosis-related protein NF-1
A0A6A5BV24	Tr-type G domain-containing protein	FDP41_012855	93499.1	1471.37	1500.41	1373.41	1447.36	43.8	40	F:GTPase activity	F:GTPase activity; F:GTP binding	RecName: Full=Elongation factor 2; Short=EF-2
A0A6A5BX63	Uncharacterized protein	FDP41_011718	92956.7	2786.08	12810.6	12256.8	7591.25	33.2667	40		no GO terms	---NA---
A0A6A5CAR5	Elongation factor 1-alpha	FDP41_010729	48776.3	6542.85	7244.32	6027.27	6586.1	72.4	40	F:RNA binding; F:GTPase activity; F:translation regulator activity	P:translational elongation; F:translation elongation factor activity; F:GTPase activity; F:GTP binding	RecName: Full=Elongation factor 1-alpha; Short=EF-1-alpha
A0A6A5CG58	Uncharacterized protein	FDP41_007456	76948.2	1635	593.068	924.063	964.069	40.2667	40		no GO terms	---NA---
A0A6A5CCP5	Uncharacterized protein	FDP41_000751	92027.9	2879.71	2287.13	2625.23	2585.84	46.9	39	F:hydrolase activity; F:ATP-dependent activity	F:ATP binding; F:hydrolase activity; F:ATP hydrolysis activity	RecName: Full=Transitional endoplasmic reticulum ATPase; Short=TER ATPase; AltName: Full=15S Mg(2+)-ATPase p97 subunit; AltName: Full=Valosin-containing protein; Short=VCP
A0A6A5BBW5	TIP120 domain-containing protein	FDP41_006619	138860	724.224	1032.09	992.001	905.11	32.1667	38	P:protein-containing complex assembly	P:SCF complex assembly	RecName: Full=Cullin-associated NEDD8-dissociated protein 1; AltName: Full=Cullin-associated and neddylation-dissociated protein 1
A0A6A5BKG6	Uncharacterized protein	FDP41_005376	287262	573.573	855.489	567.989	653.202	15.9667	38	P:signaling; F:molecular function regulator	P:small GTPase mediated signal transduction; F:guanyl-nucleotide exchange factor activity	RecName: Full=Ras-specific guanine nucleotide-releasing factor RalGPS2; AltName: Full=Ral GEF with PH domain and SH3-binding motif 2; AltName: Full=RalA exchange factor RalGPS2
A0A6A5BCW0	Uncharacterized protein	FDP41_010041	262774	792.06	185.881	388.537	385.309	17.7	36	P:signaling; F:molecular function regulator	P:small GTPase mediated signal transduction; F:guanyl-nucleotide exchange factor activity	RecName: Full=Ras-specific guanine nucleotide-releasing factor 2; Short=Ras-GRF2; AltName: Full=Ras guanine nucleotide exchange factor 2
A0A6A5BLK1	AMP-binding domain-containing protein	FDP41_001963	98186.4	983.519	879.652	974.087	944.562	33.8333	36		no GO terms	RecName: Full=Long-chain-fatty-acid--CoA ligase 5; AltName: Full=Arachidonate--CoA ligase; AltName: Full=Long-chain acyl-CoA synthetase 5; Short=LACS 5
A0A6A5BZ61	SEC7 domain-containing protein	FDP41_013169	185611	452.422	322.717	393.913	386.001	25.2	36	P:signaling; F:molecular function regulator	P:regulation of ARF protein signal transduction; F:guanyl-nucleotide exchange factor activity	RecName: Full=Brefeldin A-inhibited guanine nucleotide-exchange protein 2; Short=Brefeldin A-inhibited GEP 2; AltName: Full=ADP-ribosylation factor guanine nucleotide-exchange factor 2
A0A2R2JFX6	Rab GDP dissociation inhibitor	FDP41_009224	50101.3	2261.07	2820.04	2153.8	2394.74	58.4	35	P:signaling; F:molecular function regulator	P:small GTPase mediated signal transduction; P:protein transport; F:GDP-dissociation inhibitor activity; F:Rab GDP-dissociation inhibitor activity	RecName: Full=Rab GDP dissociation inhibitor alpha; Short=Rab GDI alpha; AltName: Full=Guanosine diphosphate dissociation inhibitor 1; Short=GDI-1
A0A6A5BH70	PNPLA domain-containing protein	FDP41_008581	101938	822.956	2431.16	1285.45	1370.09	38.7667	35	P:lipid metabolic process	P:lipid metabolic process	RecName: Full=85/88 kDa calcium-independent phospholipase A2; Short=CaI-PLA2; AltName: Full=2-lysophosphatidylcholine acylhydrolase; AltName: Full=Group VI phospholipase A2; Short=GVI PLA2; AltName: Full=Intracellular membrane-associated calcium-independent phospholipase A2 beta; Short=iPLA2-beta; AltName: Full=Palmitoyl-CoA hydrolase; AltName: Full=Patatin-like phospholipase domain-containing pr…
A0A6A5BJJ6	Coronin	FDP41_006814	60814.2	2410.75	1822.59	2283.21	2156.73	41.5667	35	F:protein binding	F:protein binding	RecName: Full=Coronin-1B; AltName: Full=Coronin-2
A0A6A5BLL9	V-type proton ATPase subunit a	FDP41_003239	92919.8	10226.9	1939.69	5116.82	4664.72	32.6667	35	P:transmembrane transport; F:transporter activity; F:ATP-dependent activity; C:vacuole; C:protein-containing complex	P:proton transmembrane transport; F:proton-transporting ATPase activity, rotational mechanism; C:vacuolar proton-transporting V-type ATPase, V0 domain; C:proton-transporting V-type ATPase, V0 domain	RecName: Full=V-type proton ATPase 116 kDa subunit a1; Short=V-ATPase 116 kDa subunit a1; AltName: Full=Vacuolar proton translocating ATPase 116 kDa subunit a isoform 1
A0A6A5BWA8	Cation_ATPase_N domain-containing protein	FDP41_003312	121631	1052.78	703.542	623.538	772.972	26.6333	35	F:transporter activity; F:hydrolase activity; F:ATP-dependent activity	P:potassium ion transport; F:nucleotide binding; F:transporter activity; F:ATP binding; F:P-type potassium transmembrane transporter activity; F:ATP hydrolysis activity; C:integral component of membrane	RecName: Full=Sodium/potassium-transporting ATPase subunit alpha-1; Short=Na(+)/K(+) ATPase alpha-1 subunit; AltName: Full=Sodium pump subunit alpha-1; Flags: Precursor
A0A6A5CA35	Uncharacterized protein	FDP41_010459	113337	1082.63	2106.22	1461.8	1493.79	29.2	35	F:protein binding	F:protein binding	RecName: Full=Ankyrin-3; Short=ANK-3; AltName: Full=Ankyrin-G
A0A6A5CD16	VWFA domain-containing protein	FDP41_010565	245384	881.234	1482.48	1810.19	1332.3	18.4	35		no GO terms	RecName: Full=Collagen alpha-1(XX) chain; Flags: Precursor
A0A6A5BG03	Uncharacterized protein	FDP41_008115	40847.3	3592.54	4386.01	4771.89	4220.73	59.1667	34	P:signaling; F:GTPase activity	P:signal transduction; P:G protein-coupled receptor signaling pathway; F:GTPase activity; F:guanyl nucleotide binding; F:G-protein beta/gamma-subunit complex binding	RecName: Full=Guanine nucleotide-binding protein subunit alpha
A0A6A5BK00	Uncharacterized protein	FDP41_006165	30536.6	14635.6	2427.59	10716	7247.79	79.9667	34	P:transmembrane transport; F:transporter activity; C:mitochondrion	P:transmembrane transport; P:anion transmembrane transport; F:voltage-gated anion channel activity; C:mitochondrial outer membrane	---NA---
A0A6A5C370	Uncharacterized protein	FDP41_012148	124234	2313.31	1164.91	1442.94	1572.5	29.8667	34		no GO terms	---NA---
A0A6A5C551	Calponin-homology (CH) domain-containing protein	FDP41_012768	66269.7	882.768	261.219	417.259	458.232	45.9333	33	F:protein binding	F:protein binding	---NA---
A0A6A5BQR6	Uncharacterized protein	FDP41_013617	99370.5	1196.8	157.09	1218.37	611.857	30.2333	32	F:lyase activity	P:biosynthetic process; F:catalytic activity; F:strictosidine synthase activity	RecName: Full=Adipocyte plasma membrane-associated protein
A0A6A5BZK1	Uncharacterized protein	FDP41_010648	147476	493.834	994.914	744.545	715.187	28.8	32	P:cytoskeleton organization; F:cytoskeletal protein binding	P:cellular component organization; P:actin cytoskeleton organization; F:actin binding; F:small GTPase binding	RecName: Full=Protein diaphanous homolog 3; AltName: Full=Diaphanous-related formin-3; Short=DRF3; AltName: Full=mDIA2
A0A6A5CDS9	Uncharacterized protein	FDP41_000633	20870.6	1158.56	2147.59	1616.41	1590.28	82.5	32	F:molecular function regulator; C:cytoplasm	F:Rho GDP-dissociation inhibitor activity; C:cytoplasm	RecName: Full=Rho GDP-dissociation inhibitor 1; Short=Rho GDI 1; AltName: Full=Rho-GDI alpha
A0A6A5CHQ7	Uncharacterized protein	FDP41_000734	158689	1153.77	478.858	740.504	742.365	22.1667	32	P:lipid metabolic process; P:signaling; F:transferase activity	P:phosphatidylinositol phosphate biosynthetic process; P:phosphatidylinositol-mediated signaling; F:kinase activity	RecName: Full=Phosphatidylinositol 4,5-bisphosphate 3-kinase catalytic subunit beta isoform; Short=PI3-kinase subunit beta; Short=PI3K-beta; Short=PI3Kbeta; Short=PtdIns-3-kinase subunit beta; AltName: Full=Phosphatidylinositol 4,5-bisphosphate 3-kinase 110 kDa catalytic subunit beta; Short=PtdIns-3-kinase subunit p110-beta; Short=p110beta
A0A6A5BB26	Uncharacterized protein	FDP41_009737	53690.4	1554.6	2187.84	2019.9	1901.03	49.7	31	P:protein modification process; F:transferase activity; F:catalytic activity, acting on a protein	P:protein phosphorylation; F:protein kinase activity; F:protein serine/threonine kinase activity; F:ATP binding	RecName: Full=RAC-gamma serine/threonine-protein kinase; AltName: Full=Protein kinase Akt-3; AltName: Full=Protein kinase B gamma; Short=PKB gamma; AltName: Full=RAC-PK-gamma
A0A6A5BK08	Uncharacterized protein	FDP41_005994	112234	2341.72	803.729	1150.5	1293.73	28.9333	31	F:hydrolase activity; F:catalytic activity, acting on a protein	P:proteolysis; F:calcium-dependent cysteine-type endopeptidase activity	RecName: Full=Calpain-8; AltName: Full=New calpain 2; Short=nCL-2; AltName: Full=Stomach-specific M-type calpain
A0A6A5BMJ1	BRO1 domain-containing protein	FDP41_006259	99178.5	1825.7	798.608	510.919	906.508	39.6	31	P:vesicle-mediated transport	P:multivesicular body sorting pathway; F:protein binding	RecName: Full=Vacuolar protein-sorting protein BRO1; AltName: Full=BRO domain-containing protein 1
A0A6A5BVM1	Ras-GAP domain-containing protein	FDP41_011974	113926	658.169	1064.54	868.07	847.262	30.1	30	P:signaling	P:signal transduction; P:regulation of GTPase activity	RecName: Full=Ras GTPase-activating protein 1; Short=GAP; Short=GTPase-activating protein; Short=RasGAP; AltName: Full=Ras p21 protein activator; AltName: Full=p120GAP
A0A6A5C0Z3	Uncharacterized protein	FDP41_008028	285309	455.032	501.967	440.857	465.234	14.1	30	F:cytoskeletal motor activity; C:cytoskeleton; C:protein-containing complex	F:cytoskeletal motor activity; F:protein binding; F:ATP binding; C:myosin complex	RecName: Full=Unconventional myosin-Ic; AltName: Full=Myosin I beta; Short=MMI-beta; Short=MMIb
A0A6A5CFJ2	Uncharacterized protein	FDP41_007974	40429.9	2719.73	4004.18	3546.97	3380.38	64.6	30	P:signaling; F:GTPase activity	P:signal transduction; P:G protein-coupled receptor signaling pathway; F:GTPase activity; F:guanyl nucleotide binding; F:G-protein beta/gamma-subunit complex binding	RecName: Full=Guanine nucleotide-binding protein G(o) subunit alpha
A0A6A5BKE4	Alpha-mannosidase	FDP41_006556	129179	3157.01	704.817	2162.09	1688.14	25.9667	29	P:carbohydrate metabolic process; F:hydrolase activity	P:carbohydrate metabolic process; P:mannose metabolic process; F:catalytic activity; F:alpha-mannosidase activity; F:carbohydrate binding	RecName: Full=Lysosomal alpha-mannosidase; Short=Laman; AltName: Full=Lysosomal acid alpha-mannosidase; AltName: Full=Mannosidase alpha class 2B member 1; AltName: Full=Mannosidase alpha-B; Flags: Precursor
A0A6A5BQC6	Uncharacterized protein	FDP41_003899	45432.8	3481.91	6380.22	3319.15	4193.34	57.4333	29	P:signaling; F:GTPase activity	P:signal transduction; P:G protein-coupled receptor signaling pathway; F:GTPase activity; F:guanyl nucleotide binding; F:G-protein beta/gamma-subunit complex binding	RecName: Full=Guanine nucleotide-binding protein G(i) subunit alpha-1; AltName: Full=Adenylate cyclase-inhibiting G alpha protein
A0A6A5C5N5	Uncharacterized protein	FDP41_012946	74989.6	822.68	98.5311	849.687	409.909	34.5333	29	P:protein maturation; F:hydrolase activity; F:catalytic activity, acting on a protein	P:signal peptide processing; P:proteolysis; F:peptidase activity; C:integral component of membrane	RecName: Full=Protease 4; AltName: Full=Endopeptidase IV; AltName: Full=Protease IV; AltName: Full=Signal peptide peptidase
A0A6A5BD15	Pyruvate kinase	FDP41_009666	66354.2	2586.04	1447.09	1683.57	1846.95	47.4667	28	P:carbohydrate metabolic process; P:generation of precursor metabolites and energy; P:nucleobase-containing small molecule metabolic process; P:carbohydrate derivative metabolic process; F:transferase activity	P:glycolytic process; F:magnesium ion binding; F:catalytic activity; F:pyruvate kinase activity; F:potassium ion binding	RecName: Full=Pyruvate kinase; Short=PK
A0A6A5BN74	Phosphatidylinositol-3,4,5-trisphosphate 3-phosphatase	FDP41_005778	108690	1072.4	406.872	451.409	581.829	29.4	28	P:protein modification process; F:hydrolase activity; F:catalytic activity, acting on a protein	P:protein dephosphorylation; P:dephosphorylation; F:protein tyrosine phosphatase activity; F:protein binding; F:phosphatase activity	RecName: Full=Phosphatidylinositol 3,4,5-trisphosphate 3-phosphatase and dual-specificity protein phosphatase PTEN; AltName: Full=Mutated in multiple advanced cancers 1; AltName: Full=Phosphatase and tensin homolog
A0A6A5BXH6	Uncharacterized protein	FDP41_010772	135079	833.064	171.898	682.395	460.605	23.6	28	F:metal ion binding	F:metal ion binding	RecName: Full=Stromal processing peptidase, chloroplastic; AltName: Full=Chloroplast processing enzyme; Flags: Precursor
A0A6A5BS97	Uncharacterized protein	FDP41_003554	74047.9	749.465	1086.91	534.67	758.014	47.2667	27	P:vesicle-mediated transport	P:vesicle-mediated transport	RecName: Full=Protein transport protein sec1
A0A6A5BU22	DUF1394 domain-containing protein	FDP41_013190	33585.5	718.4	1590.4	1355.29	1156.92	63.4333	27	P:cytoskeleton organization; P:protein-containing complex assembly	P:regulation of actin filament polymerization; F:small GTPase binding	---NA---
A0A6A5BY62	Uncharacterized protein	FDP41_003211	264757	690.378	260.697	584.676	472.113	15.7	27	P:protein catabolic process	P:ubiquitin-dependent protein catabolic process	---NA---
A0A6A5C150	C2 domain-containing protein	FDP41_007350	83351.4	368.956	807.03	446.542	510.398	32.5	27		no GO terms	RecName: Full=Synaptotagmin-4; AltName: Full=Synaptotagmin IV; Short=SytIV
A0A6A5CIW0	Non-specific serine/threonine protein kinase	FDP41_000187	50682	1753.92	1725.13	1338.01	1593.79	50.6	27	P:protein modification process; F:transferase activity; F:catalytic activity, acting on a protein	P:protein phosphorylation; F:protein kinase activity; F:protein serine/threonine kinase activity; F:ATP binding	RecName: Full=Serine/threonine-protein kinase 4; Contains: RecName: Full=Serine/threonine-protein kinase 4 37kDa subunit; Short=MST1/N; Contains: RecName: Full=Serine/threonine-protein kinase 4 18kDa subunit; Short=MST1/C
A0A6A5BFJ4	H(+)-transporting two-sector ATPase	FDP41_009053	67843.5	1139.44	644.36	486.139	709.35	43.5333	26	P:transmembrane transport; F:transporter activity; F:ATP-dependent activity; C:protein-containing complex	P:ATP metabolic process; P:proton transmembrane transport; F:ATP binding; F:proton-transporting ATPase activity, rotational mechanism; C:proton-transporting V-type ATPase, V1 domain	RecName: Full=V-type proton ATPase catalytic subunit A; Short=V-ATPase subunit A; AltName: Full=V-ATPase 69 kDa subunit; AltName: Full=Vacuolar proton pump subunit alpha
A0A6A5BFP4	CN hydrolase domain-containing protein	FDP41_009103	52653.8	4932.75	558.768	2135.52	1805.54	38.4	26	P:nitrogen compound metabolic process	P:nitrogen compound metabolic process	RecName: Full=Beta-ureidopropionase; AltName: Full=Beta-alanine synthase; AltName: Full=N-carbamoyl-beta-alanine amidohydrolase
A0A6A5BFY9	Peptidase_M28 domain-containing protein	FDP41_007079	116975	1444.87	363.882	1150.38	845.688	22.2	26	F:hydrolase activity; F:catalytic activity, acting on a protein	P:proteolysis; F:metalloexopeptidase activity	RecName: Full=Vacuolar membrane protease; AltName: Full=FXNA-related family protease 1
A0A6A5BL70	Uncharacterized protein	FDP41_005630	71635.9	1352.08	1124.75	849.56	1089.14	35.1	26	F:hydrolase activity; F:ATP-dependent activity	F:ATP binding; F:ATP hydrolysis activity	RecName: Full=Heat shock cognate 71 kDa protein; AltName: Full=Heat shock 70 kDa protein 8
A0A6A5BR52	AP-2 complex subunit alpha	FDP41_003993	113716	623.577	534.583	666.485	605.664	26.1	26	P:intracellular protein transport; P:vesicle-mediated transport; F:molecular adaptor activity; C:plasma membrane; C:cytoplasmic vesicle; C:protein-containing complex	P:intracellular protein transport; P:protein transport; P:vesicle-mediated transport; P:clathrin-dependent endocytosis; F:clathrin adaptor activity; C:membrane coat; C:AP-2 adaptor complex; C:clathrin adaptor complex	RecName: Full=AP-2 complex subunit alpha-2; AltName: Full=100 kDa coated vesicle protein C; AltName: Full=Adaptor protein complex AP-2 subunit alpha-2; AltName: Full=Adaptor-related protein complex 2 subunit alpha-2; AltName: Full=Alpha-adaptin C; AltName: Full=Alpha2-adaptin; AltName: Full=Clathrin assembly protein complex 2 alpha-C large chain; AltName: Full=Plasma membrane adaptor HA2/AP2 adap…
A0A6A5C0S8		FDP41_001476	55385.9	4932.75	558.768	2135.52	1805.54	36.6	26	P:nitrogen compound metabolic process	P:nitrogen compound metabolic process	RecName: Full=Beta-ureidopropionase; AltName: Full=Beta-alanine synthase; AltName: Full=N-carbamoyl-beta-alanine amidohydrolase
A0A6A5C6D4	B2-adapt-app_C domain-containing protein	FDP41_012833	102584	338.32	237.328	247.254	270.774	27.6	26	P:intracellular protein transport; P:vesicle-mediated transport; C:cytoplasm; C:protein-containing complex	P:intracellular protein transport; P:vesicle-mediated transport; F:protein binding; C:membrane coat; C:clathrin adaptor complex	RecName: Full=AP-2 complex subunit beta; AltName: Full=AP105B; AltName: Full=Adaptor protein complex AP-2 subunit beta; AltName: Full=Adaptor-related protein complex 2 subunit beta; AltName: Full=Beta-2-adaptin; AltName: Full=Beta-adaptin; AltName: Full=Clathrin assembly protein complex 2 beta large chain; AltName: Full=Plasma membrane adaptor HA2/AP2 adaptin beta subunit
A0A6A5C9T1	Uncharacterized protein	FDP41_011880	240587	234.353	389.094	272.01	291.633	14.4667	26	P:lipid metabolic process; P:signaling; F:transferase activity	P:phosphatidylinositol phosphate biosynthetic process; P:phosphatidylinositol-mediated signaling; F:kinase activity	RecName: Full=Phosphatidylinositol 4-kinase beta; Short=PI4K-beta; Short=PI4Kbeta; Short=PtdIns 4-kinase beta
A0A6A5CGM8	Uncharacterized protein	FDP41_000377	268331	241.337	246.68	195.15	226.486	13.9	26	P:signaling; F:molecular function regulator	P:small GTPase mediated signal transduction; F:guanyl-nucleotide exchange factor activity	RecName: Full=Dedicator of cytokinesis protein 8
A0A6A5C4E1	Uncharacterized protein	FDP41_012594	129213	230.431	359.176	414.313	324.882	24.6	25		no IPS match	RecName: Full=PPi-type phosphoenolpyruvate carboxykinase; Short=PPi-PEPCK; Short=PfPEPCK; AltName: Full=Diphosphate-dependent phosphoenolpyruvate carboxykinase; AltName: Full=PEP carboxyphosphotransferase
A0A6A5C7J9	Uncharacterized protein	FDP41_012112	113704	732.777	397.681	378.732	479.674	25.9667	25	P:signaling	P:signal transduction	RecName: Full=PDZ and LIM domain protein 7
A0A6A5BFH9	Uncharacterized protein	FDP41_009034	158024	492.54	163.231	205.526	254.705	20.8	24	C:cytoplasm; C:protein-containing complex	C:WASH complex	RecName: Full=WASH complex subunit 5; AltName: Full=WASH complex subunit strumpellin
A0A6A5BFM8	S-adenosylmethionine synthase	FDP41_004542	42107	802.772	636.127	618.943	681.18	59.8	24	P:sulfur compound metabolic process; F:transferase activity	P:S-adenosylmethionine biosynthetic process; F:methionine adenosyltransferase activity; F:ATP binding	RecName: Full=S-adenosylmethionine synthase; Short=AdoMet synthase; AltName: Full=Methionine adenosyltransferase; Short=MAT
A0A6A5BL20	Uncharacterized protein	FDP41_006352	95156.6	838.207	2377.33	2457.62	1698.19	24.2667	24	F:molecular function regulator	F:enzyme inhibitor activity; F:serine-type endopeptidase inhibitor activity	RecName: Full=Cysteine-rich motor neuron 1 protein; Short=CRIM-1; Flags: Precursor
A0A6A5BLN6	C2 domain-containing protein	FDP41_005727	157314	281.674	421.533	300.808	329.323	20.3	24		no GO terms	RecName: Full=GTPase activating protein 1; Short=OsGAP1; AltName: Full=G-protein binding protein 1; Short=OsGPBP1
A0A6A5BTR4	Uncharacterized protein	FDP41_002637	58608.4	1111.57	1350.72	1415.44	1285.67	43	24	P:cytoskeleton organization; F:cytoskeletal protein binding	P:actin filament bundle assembly; F:protein binding; F:actin filament binding	RecName: Full=Plastin-3; AltName: Full=T-plastin
A0A6A5BZJ0	Uncharacterized protein	FDP41_002565	361288	236.791	45.3738	287.473	145.632	9.96667	24	P:carbohydrate metabolic process	P:carbohydrate metabolic process; F:catalytic activity; F:carbohydrate binding	RecName: Full=N,N'-diacetylchitobiose phosphorylase; AltName: Full=Chitobiose phosphorylase
A0A6A5C4H8	Uncharacterized protein	FDP41_011862	130485	1769.6	1994.28	1458.64	1726.64	21.6	24	P:cytoskeleton organization; F:cytoskeletal protein binding	P:cellular component organization; P:actin cytoskeleton organization; F:actin binding; F:small GTPase binding	RecName: Full=Disheveled-associated activator of morphogenesis 2
A0A6A5C524	Uncharacterized protein	FDP41_012062	350546	239.688	336.66	279.278	282.461	10	24	P:transmembrane transport; F:transporter activity	P:calcium ion transmembrane transport; F:calcium channel activity; C:membrane	RecName: Full=Inositol 1,4,5-trisphosphate receptor type 3; AltName: Full=IP3 receptor isoform 3; Short=IP3R 3; Short=InsP3R3; AltName: Full=Type 3 inositol 1,4,5-trisphosphate receptor; Short=Type 3 InsP3 receptor
A0A6A5CA42	Uncharacterized protein	FDP41_011650	208482	250.622	214.087	160.299	204.887	16	24		no GO terms	RecName: Full=Maestro heat-like repeat-containing protein family member 1; AltName: Full=HEAT repeat-containing protein 7A
A0A6A5CDH4	Aminopeptidase	FDP41_000513	108672	465.017	215.26	443.24	354.016	28.1	24	F:hydrolase activity; F:catalytic activity, acting on a protein	P:proteolysis; F:metallopeptidase activity; F:zinc ion binding	RecName: Full=Puromycin-sensitive aminopeptidase; Short=PSA; AltName: Full=Cytosol alanyl aminopeptidase; Short=AAP-S
A0A6A5BCR7	Uncharacterized protein	FDP41_009379	55429.4	2930.91	437.723	3838.61	1701.34	40.6333	23	F:oxidoreductase activity	F:monooxygenase activity; F:iron ion binding; F:oxidoreductase activity, acting on paired donors, with incorporation or reduction of molecular oxygen; F:heme binding	RecName: Full=Lanosterol 14-alpha demethylase; Short=LDM; AltName: Full=CYPLI; AltName: Full=Cytochrome P450 51A1; AltName: Full=Cytochrome P450-14DM; Short=Cytochrome P45014DM; AltName: Full=Cytochrome P450LI; AltName: Full=Sterol 14-alpha demethylase
A0A6A5BHL2	CCT-alpha	FDP41_003345	149735	701.767	273.303	716.391	516.015	17.0667	23	P:protein folding; F:hydrolase activity; F:catalytic activity, acting on a protein; F:ATP-dependent activity	P:protein folding; P:proteolysis; F:ATP binding; F:serine-type peptidase activity; F:ATP hydrolysis activity; F:unfolded protein binding	RecName: Full=T-complex protein 1 subunit alpha; Short=TCP-1-alpha; AltName: Full=CCT-alpha
A0A6A5BNT2	Uncharacterized protein	FDP41_005145	48920	412.073	546.576	377.811	439.845	49.4333	23	F:lipid binding	F:lipid binding	RecName: Full=Oxysterol-binding protein-related protein 9; Short=ORP-9; Short=OSBP-related protein 9
A0A6A5BVK9	Uncharacterized protein	FDP41_002492	229485	275.455	175.762	392.256	266.798	13.5667	23	F:molecular function regulator	F:endopeptidase inhibitor activity	RecName: Full=Alpha-2-macroglobulin; Flags: Precursor
A0A6A5BXI1	SSD domain-containing protein	FDP41_002104	105087	4925.14	1455.44	2470.11	2606.41	23.7667	23	C:integral component of membrane	C:integral component of membrane	RecName: Full=NPC intracellular cholesterol transporter 1; AltName: Full=Niemann-Pick C1 protein; Flags: Precursor
A0A6A5BZL5	HATPase_c domain-containing protein	FDP41_010668	80585.1	387.77	408.653	437.174	410.703	31.5	23	P:protein folding; F:hydrolase activity; F:ATP-dependent activity	P:protein folding; F:ATP binding; F:ATP hydrolysis activity; F:unfolded protein binding	RecName: Full=Heat shock protein 83
A0A6A5C1N3	Calponin-homology (CH) domain-containing protein	FDP41_001788	34615.4	444.25	540.69	442.616	473.734	51.3	23	P:cytoskeleton organization; F:cytoskeletal protein binding	P:actomyosin structure organization; F:actin binding; F:protein binding	RecName: Full=Calponin-1; AltName: Full=Basic calponin; AltName: Full=Calponin H1, smooth muscle
A0A6A5C3X7	Uncharacterized protein	FDP41_012438	287929	441.43	692.504	475.205	525.68	11.5	23	P:signaling; F:molecular function regulator	P:small GTPase mediated signal transduction; F:guanyl-nucleotide exchange factor activity	RecName: Full=Ras guanine nucleotide exchange factor R; AltName: Full=RasGEF domain-containing protein R
A0A6A5CDQ9	Epimerase domain-containing protein	FDP41_010703	43380.8	403.258	547.129	510.171	482.832	56.3	23	F:catalytic activity	F:catalytic activity	RecName: Full=dTDP-D-glucose 4,6-dehydratase
A0A6A5CE51	Ras-GAP domain-containing protein	FDP41_010644	98615.1	1176.96	846.618	751.171	907.952	25.9333	23	P:signaling	P:signal transduction; P:regulation of GTPase activity; F:protein binding	RecName: Full=RAS protein activator like-3
A0A6A5BA58	Uncharacterized protein	FDP41_009688	104787	591.449	958.087	900.635	799.142	23.6	22	P:protein modification process; F:transferase activity; F:catalytic activity, acting on a protein	P:protein phosphorylation; F:protein kinase activity; F:protein serine/threonine kinase activity; F:ATP binding	RecName: Full=RAC-beta serine/threonine-protein kinase; AltName: Full=Protein kinase Akt-2; AltName: Full=Protein kinase B beta; Short=PKB beta; AltName: Full=RAC-PK-beta
A0A6A5BLN9	Uncharacterized protein	FDP41_005133	90394.7	341.647	406.509	681.487	455.724	29.1	22		no GO terms	---NA---
A0A6A5BPN7	DH domain-containing protein	FDP41_004843	122681	1417.26	456.708	732.379	779.725	21.8333	22	F:molecular function regulator	F:guanyl-nucleotide exchange factor activity; F:protein binding	RecName: Full=FYVE, RhoGEF and PH domain-containing protein 3
A0A6A5BU09	Uncharacterized protein	FDP41_003056	192661	233.508	184.65	253.236	221.85	15.3667	22		no GO terms	---NA---
A0A6A5C2U5	Serine/threonine-protein kinase TOR	FDP41_012860	270774	282.957	347.44	272.119	299.079	11.4333	22	F:transferase activity; F:catalytic activity, acting on a protein	F:protein serine/threonine kinase activity; F:protein binding; F:kinase activity; F:protein-containing complex binding	RecName: Full=Serine/threonine-protein kinase tor; AltName: Full=Target of rapamycin
A0A6A5C5P0	Uncharacterized protein	FDP41_011331	104850	564.903	675.84	483.041	569.203	25.1	22		no GO terms	RecName: Full=Protein EFR3 homolog B
A0A6A5C8E8	Uncharacterized protein	FDP41_010763	131131	548.469	291.36	403.105	400.867	21.9667	22	F:hydrolase activity; F:catalytic activity, acting on a protein	P:proteolysis; F:calcium-dependent cysteine-type endopeptidase activity; F:protein binding	RecName: Full=Calpain-1 catalytic subunit; AltName: Full=Calcium-activated neutral proteinase 1; Short=CANP 1; AltName: Full=Calpain mu-type; AltName: Full=Calpain-1 large subunit; AltName: Full=Micromolar-calpain; Short=muCANP
A0A6A5C9D3	Uncharacterized protein	FDP41_010637	148342	368.388	373.047	201.359	302.468	23.5	22	P:cytoskeleton organization; F:cytoskeletal protein binding	P:cellular component organization; P:actin cytoskeleton organization; F:actin binding; F:small GTPase binding	RecName: Full=Disheveled-associated activator of morphogenesis 2
A0A6A5CHY1	Uncharacterized protein	FDP41_000139	286984	551.437	596.863	393.284	505.855	11	22	P:anatomical structure development	P:cell morphogenesis	RecName: Full=Cell morphogenesis protein PAG1; AltName: Full=Protein TAO3
A0A6A5B2H1	Lysine--tRNA ligase	FDP41_009330	74676.5	390.308	366.641	424.115	392.986	38.3	21	P:tRNA metabolic process; P:cellular amino acid metabolic process; F:ligase activity; F:catalytic activity, acting on RNA; C:cytoplasm	P:tRNA aminoacylation for protein translation; P:lysyl-tRNA aminoacylation; F:nucleotide binding; F:nucleic acid binding; F:aminoacyl-tRNA ligase activity; F:lysine-tRNA ligase activity; F:ATP binding; C:cytoplasm	RecName: Full=Lysine--tRNA ligase; AltName: Full=Lysyl-tRNA synthetase; Short=LysRS
A0A6A5BLU7	Uncharacterized protein	FDP41_005787	72007.2	491.113	212.163	130.684	238.795	37.2333	21	F:protein binding	F:protein binding	RecName: Full=Rabphilin-3A; AltName: Full=Exophilin-1
A0A6A5BQY6	Uncharacterized protein	FDP41_003775	45772.8	364.61	174.644	265.579	256.68	47.9	21		no GO terms	RecName: Full=Actin
A0A6A5BRJ3	Rab-GAP TBC domain-containing protein	FDP41_004063	65657.2	394.032	549.627	514.083	481.073	30.6	21		no GO terms	RecName: Full=Growth hormone-regulated TBC protein 1
A0A6A5C6Q4	Lipase_3 domain-containing protein	FDP41_012767	64040.6	2953.31	3325.63	1865.53	2636.3	27.9	21	P:lipid metabolic process	P:lipid metabolic process	RecName: Full=Lipase; AltName: Full=Triacylglycerol lipase; Flags: Precursor
A0A6A5ASL6	Uncharacterized protein	FDP41_010132	25026.8	2318.59	5106.48	2773.51	3202.27	59.9	20	P:signaling; F:GTPase activity	P:signal transduction; F:GTPase activity; F:GTP binding; C:membrane	RecName: Full=Ras-like protein 1; Flags: Precursor
A0A6A5AXK1	Uncharacterized protein	FDP41_010219	21827.9	2318.59	5106.48	2773.51	3202.27	68.2	20	P:signaling; F:GTPase activity	P:signal transduction; F:GTPase activity; F:GTP binding; C:membrane	RecName: Full=Ras-like protein 1; Flags: Precursor
A0A6A5B7X3	Uncharacterized protein	FDP41_008251	272770	274.568	129.432	178.906	185.256	11.4667	20	F:protein binding	F:protein binding
A0A6A5BBX5	AMP-binding domain-containing protein	FDP41_006629	81175.1	1129.48	145.788	753.662	498.799	32.5	20		no GO terms	RecName: Full=Fatty acid CoA ligase Acsl3; AltName: Full=Arachidonate--CoA ligase; AltName: Full=Long-chain acyl-CoA synthetase 3; Short=LACS 3; AltName: Full=Long-chain-fatty-acid--CoA ligase 3; AltName: Full=Medium-chain acyl-CoA ligase Acsl3
A0A6A5BCG3	Uncharacterized protein	FDP41_005597	21794.8	2318.59	5106.48	2773.51	3202.27	67.9	20	P:signaling; F:GTPase activity	P:signal transduction; F:GTPase activity; F:GTP binding; C:membrane	RecName: Full=Ras-like protein 1; Flags: Precursor
A0A6A5BCI1	Uncharacterized protein	FDP41_005617	213334	1776.13	2863.44	1538.41	1985.24	13.7	20		no GO terms	---NA---
A0A6A5BFF3	Uncharacterized protein	FDP41_008573	122558	5509.28	1076.18	4995.35	3093.96	19.3333	20	F:hydrolase activity	P:antibiotic biosynthetic process; F:hydrolase activity; F:hydrolase activity, acting on carbon-nitrogen (but not peptide) bonds, in linear amides	RecName: Full=Acyl-homoserine lactone acylase QuiP; Short=AHL acylase QuiP; Short=Acyl-HSL acylase QuiP; Contains: RecName: Full=Acyl-homoserine lactone acylase QuiP subunit alpha; Short=Acyl-HSL acylase QuiP subunit alpha; Contains: RecName: Full=Acyl-homoserine lactone acylase QuiP subunit beta; Short=Acyl-HSL acylase QuiP subunit beta; Flags: Precursor
A0A6A5BMV4	Uncharacterized protein	FDP41_002882	94320	1455.02	205.402	1641.83	788.742	27	20		no GO terms	---NA---
A0A6A5BRS8	t-SNARE coiled-coil homology domain-containing protein	FDP41_004179	37733.5	1114.27	1447.14	1004	1174.21	36.1	20		no GO terms	---NA---
A0A6A5BSM9	Uncharacterized protein	FDP41_003343	36477.4	1406.05	2707.33	2600.71	2147.23	60	20		no GO terms	RecName: Full=5'-AMP-activated protein kinase subunit gamma-1; Short=AMPK gamma1; Short=AMPK subunit gamma-1; Short=AMPKg
A0A6A5BSQ0	Ubiquitin-like domain-containing protein	FDP41_003064	75432.1	288.398	623.22	452.292	433.196	32.0333	20	F:protein binding	F:protein binding	---NA---
A0A6A5BT30	Uncharacterized protein	FDP41_013551	54916.1	946.267	1152.42	833.924	968.837	47.1667	20		no IPS match	---NA---
A0A6A5BTK0	Uncharacterized protein	FDP41_003013	29916.3	1815.09	2001.4	1302.48	1678.81	60.7	20	F:protein binding	F:protein binding	RecName: Full=Nucleotide-binding oligomerization domain-containing protein 2; AltName: Full=Caspase recruitment domain-containing protein 15
A0A6A5BWV5	Uncharacterized protein	FDP41_003127	144667	214.49	138.912	132.632	158.1	19.5667	20	P:cytoskeleton organization; F:cytoskeletal protein binding	P:cellular component organization; P:actin cytoskeleton organization; F:actin binding; F:protein binding; F:small GTPase binding	RecName: Full=Disheveled-associated activator of morphogenesis 1
A0A6A5BYK8	Adenosylhomocysteinase	FDP41_001757	51809.7	720.89	781.659	801.28	767.167	56.1	20		no GO terms	RecName: Full=Adenosylhomocysteinase; AltName: Full=S-adenosyl-L-homocysteine hydrolase; Short=AdoHcyase
A0A6A5CBC4	Uncharacterized protein	FDP41_000035	41178.7	951.289	1806.53	1273.46	1298.32	45.3	20	P:signaling; F:GTPase activity; C:plasma membrane; C:protein-containing complex	P:signal transduction; P:G protein-coupled receptor signaling pathway; F:G protein-coupled receptor binding; F:GTPase activity; F:GTP binding; F:guanyl nucleotide binding; F:G-protein beta/gamma-subunit complex binding; C:heterotrimeric G-protein complex	RecName: Full=Guanine nucleotide-binding protein G(i) subunit alpha-1; AltName: Full=Adenylate cyclase-inhibiting G alpha protein
A0A6A5CEC2	TPR_REGION domain-containing protein	FDP41_000833	80731.5	2542.68	2923.43	2534.75	2660.97	26.2	20	F:protein binding	F:protein binding	RecName: Full=UDP-N-acetylglucosamine--peptide N-acetylglucosaminyltransferase 110 kDa subunit; AltName: Full=O-GlcNAc transferase subunit p110; AltName: Full=O-linked N-acetylglucosamine transferase 110 kDa subunit; Short=OGT
A0A6A5CFS9	Ephrin_rec_like domain-containing protein	FDP41_008030	119818	2252.88	1404.32	1893.07	1816.03	21.5667	20		no GO terms	RecName: Full=Endosome/lysosome-associated apoptosis and autophagy regulator family member 2; Flags: Precursor
A0A6A5BG22	B box-type domain-containing protein	FDP41_007119	90406.7	191.463	149.474	231.219	187.741	23.8667	19	F:protein binding; F:zinc ion binding	F:protein binding; F:zinc ion binding	RecName: Full=Tripartite motif-containing protein 2; AltName: Full=E3 ubiquitin-protein ligase TRIM2; AltName: Full=RING-type E3 ubiquitin transferase TRIM2
A0A6A5BHI8	Uncharacterized protein	FDP41_008202	59783	3039.1	844.709	3189.61	2015.56	34.5667	19		no GO terms	---NA---
A0A6A5BIP7	DUF4476 domain-containing protein	FDP41_006206	50397.8	1856.15	2002.41	1430.31	1745.28	30.7	19		no GO terms	---NA---
A0A6A5BLG3	Uncharacterized protein	FDP41_003179	160734	263.061	67.1847	65.6294	105.069	13.4333	19		no GO terms	RecName: Full=WASH complex subunit 2
A0A6A5BPW6	Rho-GAP domain-containing protein	FDP41_004956	68558.6	2139.48	757.459	1061.56	1198.22	35.7	19	P:signaling	P:signal transduction	RecName: Full=Rho GTPase-activating protein 17; AltName: Full=Neuron-associated developmentally-regulated protein; Short=Nadrin; AltName: Full=Rho-type GTPase-activating protein 17
A0A6A5BRR7	Phospholipid-transporting ATPase	FDP41_013246	102934	2099.77	1969.44	1710.25	1919.52	22.7333	19	F:transporter activity; F:ATP-dependent activity	P:phospholipid transport; F:nucleotide binding; F:magnesium ion binding; F:ATP binding; F:ATPase-coupled intramembrane lipid transporter activity; C:integral component of membrane	RecName: Full=Phospholipid-transporting ATPase IC; AltName: Full=ATPase class I type 8B member 1; AltName: Full=P4-ATPase flippase complex alpha subunit ATP8B1
A0A6A5BV77	Uncharacterized protein	FDP41_003150	71602.6	1451.75	621.214	627.25	827.036	34.3	19	P:vesicle-mediated transport	P:vesicle-mediated transport	RecName: Full=Vacuolar protein sorting-associated protein 45
A0A6A5BW01	Uncharacterized protein	FDP41_001819	99561.9	1038.54	359.162	862.761	685.281	18.7333	19	F:hydrolase activity; F:catalytic activity, acting on a protein	P:proteolysis; F:serine-type peptidase activity	RecName: Full=Probable dipeptidyl-aminopeptidase B; Short=DPAP B
A0A6A5BWL2	Uncharacterized protein	FDP41_003962	51683.8	331.44	1090.35	520.101	572.821	37.5667	19		no GO terms	---NA---
A0A6A5BY33	Protein kinase domain-containing protein	FDP41_002448	194100	1470.32	3001.16	2341.64	2178.08	15.2333	19	P:protein modification process; F:transferase activity; F:catalytic activity, acting on a protein	P:protein phosphorylation; F:protein kinase activity; F:ATP binding	RecName: Full=Ribosomal protein S6 kinase alpha-1; Short=S6K-alpha-1; AltName: Full=90 kDa ribosomal protein S6 kinase 1; Short=p90-RSK 1; Short=p90RSK1; Short=p90S6K; AltName: Full=MAP kinase-activated protein kinase 1a; Short=MAPK-activated protein kinase 1a; Short=MAPKAP kinase 1a; Short=MAPKAPK-1a; AltName: Full=Ribosomal S6 kinase 1; Short=RSK-1
A0A6A5BYZ5	Uncharacterized protein	FDP41_013099	65766.3	265.344	357.497	262.77	292.114	35.4667	19		no GO terms	---NA---
A0A6A5C8P7	Uncharacterized protein	FDP41_011969	167435	1020.04	1765.93	976.269	1207.03	11.6667	19	P:protein modification process; F:transferase activity; F:catalytic activity, acting on a protein	P:protein phosphorylation; F:protein kinase activity; F:protein binding; F:ATP binding	RecName: Full=CBL-interacting serine/threonine-protein kinase 26; AltName: Full=SNF1-related kinase 3.26; AltName: Full=SOS2-like protein kinase PKS26
A0A1Z0YU85	Ras-related c3 botulinum toxin substrate 1 isoform x2	FDP41_011447	22429.7	603.434	1527.38	847.781	921.057	64	18	P:signaling; F:GTPase activity	P:small GTPase mediated signal transduction; F:GTPase activity; F:GTP binding	RecName: Full=Ras-related C3 botulinum toxin substrate 1; AltName: Full=p21-Rac1; Flags: Precursor
A0A6A5BEL8	Amidase domain-containing protein	FDP41_008793	71497	876.799	170.76	948.973	521.811	28.4333	18	F:catalytic activity	F:catalytic activity	RecName: Full=Glutamyl-tRNA(Gln) amidotransferase subunit A; Short=Glu-ADT subunit A
A0A6A5BI18	Uncharacterized protein	FDP41_006504	155620	1095.45	545.415	1123.2	875.504	14.2667	18	F:hydrolase activity	P:antibiotic biosynthetic process; F:hydrolase activity; F:hydrolase activity, acting on carbon-nitrogen (but not peptide) bonds, in linear amides	RecName: Full=Acyl-homoserine lactone acylase QuiP; Short=AHL acylase QuiP; Short=Acyl-HSL acylase QuiP; Contains: RecName: Full=Acyl-homoserine lactone acylase QuiP subunit alpha; Short=Acyl-HSL acylase QuiP subunit alpha; Contains: RecName: Full=Acyl-homoserine lactone acylase QuiP subunit beta; Short=Acyl-HSL acylase QuiP subunit beta; Flags: Precursor
A0A6A5BJ08	Actin-related protein 2/3 complex subunit	FDP41_006270	42806.6	1076.04	669.321	734.701	808.831	49.3667	18	P:cytoskeleton organization; P:protein-containing complex assembly; C:cytoskeleton; C:protein-containing complex	P:regulation of actin filament polymerization; P:Arp2/3 complex-mediated actin nucleation; F:protein binding; C:Arp2/3 protein complex; C:actin cytoskeleton	RecName: Full=Actin-related protein 2/3 complex subunit 1B; AltName: Full=Arp2/3 complex 41 kDa subunit; AltName: Full=p41-ARC
A0A6A5BKG2	Uncharacterized protein	FDP41_006112	121459	107.588	341.199	209.728	197.458	19.8	18		no GO terms	RecName: Full=IgGFc-binding protein; AltName: Full=Fcgamma-binding protein antigen; Short=FcgammaBP; Flags: Precursor
A0A6A5BP34	Uncharacterized protein	FDP41_004051	153340	486.82	726.757	592.281	593.966	14.8	18	F:RNA binding	P:organelle organization; F:nucleic acid binding; F:RNA binding; F:protein binding	RecName: Full=Ubiquitin-conjugating enzyme E2 2; AltName: Full=E2 ubiquitin-conjugating enzyme 2; AltName: Full=Ubiquitin carrier protein ubc2; AltName: Full=Ubiquitin-protein ligase ubc2
A0A6A5BUF2	Uncharacterized protein	FDP41_012380	109891	171.688	379.665	706.976	358.521	18.5	18	F:molecular function regulator	F:serine-type endopeptidase inhibitor activity	---NA---
A0A6A5BXV6	Cell surface protease	FDP41_002700	83102.5	983.223	699.543	1075.1	904.283	28.9333	18	P:cell adhesion; F:hydrolase activity; F:catalytic activity, acting on a protein	P:proteolysis; P:cell adhesion; F:metalloendopeptidase activity; C:membrane	RecName: Full=Leishmanolysin; AltName: Full=Cell surface protease; AltName: Full=Major surface glycoprotein; AltName: Full=Major surface protease; AltName: Full=Promastigote surface endopeptidase; AltName: Full=Protein gp63; Flags: Precursor
A0A6A5C1U0	Aconitate hydratase	FDP41_000973	100632	530.409	505.836	607.629	546.286	23.9	18		no GO terms	RecName: Full=Aconitate hydratase A; Short=ACN; Short=Aconitase; AltName: Full=(2R,3S)-2-methylisocitrate dehydratase; AltName: Full=(2S,3R)-3-hydroxybutane-1,2,3-tricarboxylate dehydratase; AltName: Full=Iron-responsive protein-like; Short=IRP-like; AltName: Full=Probable 2-methyl-cis-aconitate hydratase; AltName: Full=RNA-binding protein
A0A6A5C7R0	AMP-binding domain-containing protein	FDP41_012152	80661.2	1599.93	173.532	1101.12	673.656	24.8	18		no GO terms	RecName: Full=Fatty acid CoA ligase Acsl3; AltName: Full=Arachidonate--CoA ligase; AltName: Full=Long-chain acyl-CoA synthetase 3; Short=LACS 3; AltName: Full=Long-chain-fatty-acid--CoA ligase 3; AltName: Full=Medium-chain acyl-CoA ligase Acsl3
A0A6A5C9Y6	PH domain-containing protein	FDP41_010409	93533.2	185.771	346.749	143.778	210.004	25.7	18	F:protein binding	F:protein binding	RecName: Full=Pleckstrin; AltName: Full=Platelet 47 kDa protein; Short=p47
A0A6A5CBJ9	AMP-binding domain-containing protein	FDP41_000550	85170.3	1491.83	1026.82	880.044	1104.69	26.2	18		no GO terms	RecName: Full=Long-chain-fatty-acid--CoA ligase 5; AltName: Full=Arachidonate--CoA ligase; AltName: Full=Long-chain acyl-CoA synthetase 5; Short=LACS 5
A0A6A5CHB1	Uncharacterized protein	FDP41_000574	74462.6	2721.44	442.419	1228.19	1139.29	24.0333	18		no IPS match	---NA---
A0A6A5BNP4	Peptidyl-prolyl cis-trans isomerase	FDP41_004495	18200.8	5709.47	3698.06	3499.04	4196.04	60.6	17	P:protein modification process; F:isomerase activity; F:catalytic activity, acting on a protein	P:protein peptidyl-prolyl isomerization; F:peptidyl-prolyl cis-trans isomerase activity	RecName: Full=Peptidyl-prolyl cis-trans isomerase B; Short=PPIase B; AltName: Full=Rotamase B; Flags: Precursor
A0A6A5BV86	Uncharacterized protein	FDP41_003908	21672.5	493.548	1911.65	631.716	841.563	62.1	17	P:signaling	P:calcium-mediated signaling; F:calcium ion binding; F:kinase binding	RecName: Full=Calcineurin subunit B; AltName: Full=Calcineurin regulatory subunit; AltName: Full=Protein phosphatase 2B regulatory subunit
A0A6A5C4P6	Uncharacterized protein	FDP41_013523	246895	337.073	458.53	506.952	427.91	8.2	17	P:protein modification process; F:transferase activity; F:catalytic activity, acting on a protein	P:protein phosphorylation; F:protein kinase activity; F:protein binding; F:ATP binding	RecName: Full=Tenascin; Short=TN; AltName: Full=Cytotactin; AltName: Full=GMEM; AltName: Full=GP 150-225; AltName: Full=Glioma-associated-extracellular matrix antigen; AltName: Full=Hexabrachion; AltName: Full=JI; AltName: Full=Myotendinous antigen; AltName: Full=Neuronectin; AltName: Full=Tenascin-C; Short=TN-C; Flags: Precursor
A0A6A5CF10	Aldehyde dehydrogenase	FDP41_007780	56416.3	917.976	210.516	1056.45	588.827	27.3333	17	F:oxidoreductase activity	P:cellular aldehyde metabolic process; F:oxidoreductase activity; F:oxidoreductase activity, acting on the aldehyde or oxo group of donors, NAD or NADP as acceptor	RecName: Full=Aldehyde dehydrogenase family 3 member A2; AltName: Full=Fatty aldehyde dehydrogenase
A0A6A5BB66	Uncharacterized protein	FDP41_005966	193774	153.061	21.871	108.475	71.3435	9.4	16	F:transporter activity; F:ATP-dependent activity	F:ABC-type transporter activity	RecName: Full=ATP-binding cassette sub-family G member 8; AltName: Full=Sterolin-2
A0A6A5BBU7	Adenylyl cyclase-associated protein	FDP41_009285	54111.1	2500.91	2650.96	3202.68	2769.1	38.6	16	P:cytoskeleton organization; F:cytoskeletal protein binding	P:cytoskeleton organization; F:actin binding	RecName: Full=Adenylyl cyclase-associated protein 1; Short=CAP 1
A0A6A5BDZ7	Uncharacterized protein	FDP41_009208	89884.4	559.188	562.884	1138.14	710.218	27.4	16		no GO terms	---NA---
A0A6A5BGI0	Uncharacterized protein	FDP41_008295	48073.7	560.771	328.796	520.978	457.977	42.4	16	P:cytoskeleton organization; C:cytoskeleton; C:protein-containing complex	P:actin filament organization; P:Arp2/3 complex-mediated actin nucleation; F:ATP binding; C:Arp2/3 protein complex	RecName: Full=Actin-related protein 3; AltName: Full=Actin-like protein 3
A0A6A5BHF8	Dolichyl-diphosphooligosaccharide--protein glycosyltransferase subunit 1	FDP41_009352	68326.8	1370.89	227.086	1290.81	737.936	25.4333	16	P:protein glycosylation	P:protein glycosylation; C:integral component of membrane	RecName: Full=Dolichyl-diphosphooligosaccharide--protein glycosyltransferase subunit 1; AltName: Full=Dolichyl-diphosphooligosaccharide--protein glycosyltransferase 67 kDa subunit; AltName: Full=Ribophorin I; Short=RPN-I; AltName: Full=Ribophorin-1; Flags: Precursor
A0A6A5BJK4	Uncharacterized protein	FDP41_005805	228626	355.496	373.037	385.177	371.036	10.5	16	F:cytoskeletal motor activity; F:cytoskeletal protein binding; C:cytoskeleton; C:protein-containing complex	F:cytoskeletal motor activity; F:protein binding; F:ATP binding; F:actin filament binding; C:myosin complex	RecName: Full=Myosin-1; AltName: Full=Myosin heavy chain 1; AltName: Full=Myosin heavy chain 2x; Short=MyHC-2x; AltName: Full=Myosin heavy chain, skeletal muscle, adult 1
A0A6A5BN25	14_3_3 domain-containing protein	FDP41_005458	33208.4	338.41	558.666	490.165	452.528	37.6	16		no GO terms	RecName: Full=14-3-3-like protein
A0A6A5BQ91	Uncharacterized protein	FDP41_005589	91705.6	428.134	625.73	716.265	576.784	24.1	16	P:signaling	P:signal transduction; C:integral component of membrane	---NA---
A0A6A5BQM0	Isocitrate dehydrogenase [NADP]	FDP41_004343	53450.3	1003.48	1423.06	1158.1	1182.57	41.7	16	F:oxidoreductase activity	P:isocitrate metabolic process; F:isocitrate dehydrogenase (NADP+) activity; F:oxidoreductase activity, acting on the CH-OH group of donors, NAD or NADP as acceptor	RecName: Full=Isocitrate dehydrogenase [NADP] cytoplasmic; Short=IDH; AltName: Full=Cytosolic NADP-isocitrate dehydrogenase; AltName: Full=IDP; AltName: Full=NADP(+)-specific ICDH; AltName: Full=Oxalosuccinate decarboxylase
A0A6A5BZ13	Adaptin_N domain-containing protein	FDP41_002395	126703	541.62	701.885	502.247	575.828	19.3	16	P:intracellular protein transport; P:vesicle-mediated transport; C:cytoplasm; C:protein-containing complex	P:intracellular protein transport; P:protein transport; P:vesicle-mediated transport; C:membrane coat; C:AP-3 adaptor complex	RecName: Full=AP-3 complex subunit delta; AltName: Full=Adaptor-related protein complex 3 subunit delta; AltName: Full=Delta-adaptin 3; Short=Delta-adaptin
A0A6A5C227	Uncharacterized protein	FDP41_012383	108982	293.837	312.071	345.787	316.512	18.7667	16	F:cytoskeletal motor activity; C:cytoskeleton; C:protein-containing complex	F:cytoskeletal motor activity; F:protein binding; F:ATP binding; C:myosin complex	RecName: Full=Unconventional myosin-Ia; AltName: Full=Brush border myosin I; Short=BBM-I; Short=BBMI; AltName: Full=Myosin I heavy chain; Short=MIHC
A0A6A5C7M2	PPM-type phosphatase domain-containing protein	FDP41_011109	50423.1	208.697	365.893	241.498	264.197	52.6	16	P:protein modification process; F:hydrolase activity; F:catalytic activity, acting on a protein	P:protein dephosphorylation; F:protein serine/threonine phosphatase activity; F:phosphatase activity	RecName: Full=Protein phosphatase 1A; AltName: Full=Protein phosphatase 2C isoform alpha; Short=PP2C-alpha; AltName: Full=Protein phosphatase IA
A0A6A5C879	Protein kinase domain-containing protein	FDP41_011100	61578.5	356.552	335.944	188.262	282.521	32.3333	16	P:protein modification process; F:transferase activity; F:catalytic activity, acting on a protein	P:protein phosphorylation; F:protein kinase activity; F:ATP binding	RecName: Full=Serine/threonine-protein kinase 4; Contains: RecName: Full=Serine/threonine-protein kinase 4 37kDa subunit; Short=MST1/N; Contains: RecName: Full=Serine/threonine-protein kinase 4 18kDa subunit; Short=MST1/C
A0A6A5C8B7	Uncharacterized protein	FDP41_010446	42282.4	1301.42	1869.41	1628.82	1582.45	37.3	16	P:signaling; F:GTPase activity	P:signal transduction; P:G protein-coupled receptor signaling pathway; F:GTPase activity; F:guanyl nucleotide binding; F:G-protein beta/gamma-subunit complex binding	RecName: Full=Guanine nucleotide-binding protein G(i) subunit alpha-1; AltName: Full=Adenylate cyclase-inhibiting G alpha protein
A0A6A5CB47	BTB domain-containing protein	FDP41_010837	29184.5	202.848	307.016	369.036	284.315	54.6	16	F:protein binding	F:protein binding	RecName: Full=Kelch-like protein 3
A0A6A5CED4	Uncharacterized protein	FDP41_000843	24323.5	1316.9	950.163	1381.11	1200.03	58.6	16	F:GTPase activity	F:GTPase activity; F:GTP binding	RecName: Full=Ras-related protein Rab-2A
A0A6A5CEY8	Uncharacterized protein	FDP41_007923	138455	198.504	250.056	208.652	217.976	16.7	16	P:cytoskeleton organization; F:cytoskeletal protein binding	P:cellular component organization; P:actin cytoskeleton organization; F:actin binding; F:small GTPase binding	RecName: Full=Disheveled-associated activator of morphogenesis 1
A0A6A5CEZ3	Uncharacterized protein	FDP41_007804	91612	491.262	539.887	419.079	480.807	23.2	16	P:signaling	P:signal transduction; F:protein binding	RecName: Full=Rho GTPase-activating protein 25; AltName: Full=Rho-type GTPase-activating protein 25
A0A6A5CGC6	Abhydrolase_4 domain-containing protein	FDP41_007526	69771.9	4625.79	1682.58	4378.69	3242.17	24.3	16		no GO terms	---NA---
A0A6A5AXZ9	Uncharacterized protein	FDP41_010183	116200	766.594	719.487	543.673	669.333	16.4667	15		no GO terms	RecName: Full=TRPM8 channel-associated factor 1; AltName: Full=TRP channel-associated factor 1
A0A6A5BEM5	Peptidase_S8 domain-containing protein	FDP41_009398	119471	422.748	108.969	263.409	229.794	19.4	15	F:hydrolase activity; F:catalytic activity, acting on a protein	P:proteolysis; F:serine-type endopeptidase activity; F:serine-type peptidase activity	RecName: Full=C5a peptidase; AltName: Full=SCP; Flags: Precursor
A0A6A5BF54	Uncharacterized protein	FDP41_008348	55151.7	1652.31	6172.56	3197.32	3194.83	20.7667	15		no GO terms	---NA---
A0A6A5BFI9	Alkaline phosphatase	FDP41_008987	58542.4	754.581	181.991	988.818	513.993	29.3	15	F:hydrolase activity	F:catalytic activity; F:phosphatase activity	RecName: Full=Alkaline phosphatase H; AltName: Full=High molecular weight phosphatase; Short=H-AP; Flags: Precursor
A0A6A5BHY5	Diadenosine tetraphosphate synthetase	FDP41_008878	82306.9	122.254	145.064	109.79	124.871	27.9333	15	P:tRNA metabolic process; P:cellular amino acid metabolic process; F:ligase activity; F:catalytic activity, acting on RNA; C:cytoplasm	P:tRNA aminoacylation for protein translation; P:glycyl-tRNA aminoacylation; F:nucleotide binding; F:aminoacyl-tRNA ligase activity; F:glycine-tRNA ligase activity; F:ATP binding; C:cytoplasm	RecName: Full=Glycine--tRNA ligase; AltName: Full=Glycyl-tRNA synthetase; Short=GlyRS
A0A6A5BKQ4	EGF-like domain-containing protein	FDP41_005456	105232	5928.29	6411.64	9461.21	7111.29	19.9	15		no GO terms	RecName: Full=Teneurin-3; Short=Ten-3; AltName: Full=Protein Odd Oz/ten-m homolog 3; AltName: Full=Tenascin-M3; Short=Ten-m3; AltName: Full=Teneurin transmembrane protein 3
A0A6A5BP96	Uncharacterized protein	FDP41_004521	196699	481.214	1034.82	1333.94	872.529	12.7	15	F:protein binding	F:protein binding	RecName: Full=Probable E3 ubiquitin-protein ligase HERC4; AltName: Full=HECT domain and RCC1-like domain-containing protein 4; AltName: Full=HECT-type E3 ubiquitin transferase HERC4
A0A6A5BT52	Uncharacterized protein	FDP41_002881	21858.1	1066.68	4170.28	2318.42	2176.69	73.7	15	F:GTPase activity	F:GTPase activity; F:GTP binding	RecName: Full=ADP-ribosylation factor 6
A0A6A5BWV8	Alpha-mann_mid domain-containing protein	FDP41_001864	118551	472.427	149.529	377.34	298.72	19.8	15	P:carbohydrate metabolic process; F:hydrolase activity	P:carbohydrate metabolic process; P:mannose metabolic process; F:catalytic activity; F:alpha-mannosidase activity; F:carbohydrate binding	RecName: Full=Lysosomal alpha-mannosidase; Short=Laman; AltName: Full=Lysosomal acid alpha-mannosidase; AltName: Full=Mannosidase alpha class 2B member 1; AltName: Full=Mannosidase alpha-B; Flags: Precursor
A0A6A5BXC3	Phosphopyruvate hydratase	FDP41_001645	53161.1	738.606	830.69	876.834	813.31	44.1	15	P:carbohydrate metabolic process; P:generation of precursor metabolites and energy; P:nucleobase-containing small molecule metabolic process; P:carbohydrate derivative metabolic process; F:lyase activity; C:cytosol; C:protein-containing complex	P:glycolytic process; F:magnesium ion binding; F:phosphopyruvate hydratase activity; C:phosphopyruvate hydratase complex	RecName: Full=Enolase; AltName: Full=2-phospho-D-glycerate hydro-lyase; AltName: Full=2-phosphoglycerate dehydratase
A0A6A5BXG9	CULLIN_2 domain-containing protein	FDP41_001685	85470.1	263.338	313.168	220.987	263.159	22.3	15	P:protein catabolic process	P:ubiquitin-dependent protein catabolic process; F:ubiquitin protein ligase binding	RecName: Full=Cullin-3; Short=CUL-3
A0A6A5BXT8	Phosphoglycerate kinase	FDP41_010892	44024	138.881	260.18	200.478	193.491	42.7	15	P:carbohydrate metabolic process; P:generation of precursor metabolites and energy; P:nucleobase-containing small molecule metabolic process; P:carbohydrate derivative metabolic process; F:transferase activity	P:glycolytic process; F:phosphoglycerate kinase activity	RecName: Full=Phosphoglycerate kinase
A0A6A5BY35	PX domain-containing protein	FDP41_002790	52377.7	461.538	395.927	304.216	381.653	31.3	15	F:lipid binding	F:phosphatidylinositol binding	RecName: Full=Sorting nexin-30
A0A6A5BYB7	Uncharacterized protein	FDP41_002390	98850.3	276.773	138.242	388.699	245.919	19.5667	15	P:carbohydrate metabolic process; F:hydrolase activity	P:carbohydrate metabolic process; F:catalytic activity; F:hydrolase activity, hydrolyzing O-glycosyl compounds; F:carbohydrate binding	RecName: Full=Alpha-glucosidase; AltName: Full=Maltase; Flags: Precursor
A0A6A5BYH4	SAM_MT_ERG6_SMT domain-containing protein	FDP41_011161	40953.7	691.192	153.553	738.321	427.924	45.6	15	P:lipid metabolic process; F:transferase activity	P:steroid biosynthetic process; F:methyltransferase activity	RecName: Full=Sterol 24-C-methyltransferase; AltName: Full=Delta(24)-sterol C-methyltransferase
A0A6A5C1N6	Uncharacterized protein	FDP41_012709	156598	256.443	312.002	278.421	281.374	11.1	15	P:cytoskeleton organization; F:cytoskeletal protein binding	P:actin cytoskeleton organization; F:actin binding; F:small GTPase binding	RecName: Full=Protein diaphanous homolog 3; AltName: Full=Diaphanous-related formin-3; Short=DRF3; AltName: Full=mDIA2
A0A6A5C2N6	Uncharacterized protein	FDP41_000928	52092.1	8999.65	10164.5	16457	11461	19.6333	15	P:lipid metabolic process; C:lysosome	P:lipid metabolic process; P:sphingolipid metabolic process; C:lysosome	RecName: Full=Proactivator polypeptide-like 1; Contains: RecName: Full=Saposin A-like; Contains: RecName: Full=Saposin B-Val-like; Contains: RecName: Full=Saposin B-like; Contains: RecName: Full=Saposin C-like; Contains: RecName: Full=Saposin D-like; Flags: Precursor
A0A6A5C6T2	Uncharacterized protein	FDP41_012125	20104.4	2866.82	2574.01	2508.46	2645.29	83.4	15		no IPS match	---NA---
A0A6A5C7K8	CYTOSOL_AP domain-containing protein	FDP41_012122	59141.7	1278.25	1273.23	1450.63	1331.56	31.4	15	F:hydrolase activity; F:catalytic activity, acting on a protein; C:cytoplasm	P:proteolysis; P:protein metabolic process; F:manganese ion binding; F:metalloaminopeptidase activity; C:cytoplasm	RecName: Full=Probable cytosol aminopeptidase; AltName: Full=Leucine aminopeptidase; Short=LAP; AltName: Full=Leucyl aminopeptidase
A0A6A5C801	Uncharacterized protein	FDP41_011554	226700	608.062	89.4937	278.75	247.544	8.8	15	P:protein modification process; F:transferase activity; F:catalytic activity, acting on a protein	P:protein phosphorylation; F:protein kinase activity; F:ATP binding	RecName: Full=Serine/threonine-protein kinase TNNI3K; AltName: Full=Cardiac ankyrin repeat kinase; AltName: Full=TNNI3-interacting kinase
A0A6A5C8E9	Guanine nucleotide-binding protein subunit beta-like protein	FDP41_011901	65713.9	572.176	465.388	868.433	613.8	35.4	15	F:protein binding	F:protein binding	RecName: Full=WD repeat-containing protein 1; AltName: Full=Actin-interacting protein 1; Short=AIP1
A0A6A5C8X6	Exocyst complex component Sec10	FDP41_010676	115831	130.453	140.356	185.761	150.388	17.4	15	P:vesicle-mediated transport; C:cytoplasm; C:protein-containing complex	P:exocytosis; C:exocyst; C:cytoplasm	RecName: Full=Exocyst complex component 5; AltName: Full=Exocyst complex component Sec10
A0A6A5CAZ3	Guanine nucleotide-binding protein subunit beta-like protein	FDP41_000765	39950	894.514	1385.24	1204.4	1142.78	38.6	15	P:signaling	P:signal transduction; F:protein binding	RecName: Full=Guanine nucleotide-binding protein G(I)/G(S)/G(T) subunit beta-1; AltName: Full=Transducin beta chain 1
A0A6A5CGG4	Peptidylprolyl isomerase	FDP41_000288	168592	198.38	96.9803	100.398	124.538	9.2	15	F:isomerase activity; F:catalytic activity, acting on a protein	F:peptidyl-prolyl cis-trans isomerase activity	RecName: Full=FK506-binding protein 4; AltName: Full=Histone proline isomerase; AltName: Full=Peptidyl-prolyl cis-trans isomerase; Short=PPIase; AltName: Full=Rotamase
A0A6A5B5Y0	Aspartate aminotransferase	FDP41_006944	45329.4	634.368	962.647	656.542	737.378	33.2	14	P:cellular amino acid metabolic process; F:transferase activity	P:cellular amino acid metabolic process; P:biosynthetic process; F:catalytic activity; F:transaminase activity; F:pyridoxal phosphate binding	RecName: Full=Aspartate aminotransferase, mitochondrial; Short=mAspAT; AltName: Full=Fatty acid-binding protein; Short=FABP-1; AltName: Full=Glutamate oxaloacetate transaminase 2; AltName: Full=Kynurenine aminotransferase 4; AltName: Full=Kynurenine aminotransferase IV; AltName: Full=Kynurenine--oxoglutarate transaminase 4; AltName: Full=Kynurenine--oxoglutarate transaminase IV; AltName: Full=Pla…
A0A6A5B873	VWFD domain-containing protein	FDP41_008064	92518.6	181.609	522.789	372.775	328.325	13.3	14		no GO terms	RecName: Full=von Willebrand factor D and EGF domain-containing protein; Flags: Precursor
A0A6A5B9H5	LisH domain-containing protein	FDP41_006999	124578	718.537	604.241	615.167	643.997	15.6	14	C:Golgi apparatus	P:intracellular cholesterol transport; F:protein binding; C:trans-Golgi network	RecName: Full=RAB11-binding protein RELCH homolog; AltName: Full=LisH domain and HEAT repeat-containing protein KIAA1468; AltName: Full=RAB11-binding protein containing LisH, coiled-coil, and HEAT repeats
A0A6A5B9N1	Uncharacterized protein	FDP41_006980	149390	1080.17	284.07	394.691	494.757	13.2667	14	C:cytoplasm; C:protein-containing complex	C:WASH complex	RecName: Full=WASH complex subunit 4; AltName: Full=Strumpellin and WASH-interacting protein; Short=SWIP; AltName: Full=WASH complex subunit SWIP
A0A6A5BB62	Uncharacterized protein	FDP41_009767	83423.3	369.245	607.36	423.024	456.081	20.5	14	P:cytoskeleton organization; F:cytoskeletal protein binding	P:actin filament bundle assembly; F:protein binding; F:actin filament binding	RecName: Full=Plastin-3; AltName: Full=T-plastin
A0A6A5BD85	Mitogen-activated protein kinase	FDP41_008905	41008.1	739.736	901.278	751.084	794.099	38.4667	14	P:protein modification process; F:transferase activity; F:catalytic activity, acting on a protein	P:protein phosphorylation; F:protein kinase activity; F:ATP binding	RecName: Full=Mitogen-activated protein kinase 15; Short=MAP kinase 15; Short=MAPK 15; AltName: Full=Extracellular signal-regulated kinase 7; Short=ERK-7; AltName: Full=Extracellular signal-regulated kinase 8; Short=ERK-8
A0A6A5BDV4	CRAL-TRIO domain-containing protein	FDP41_009055	129484	247.837	417.437	225.108	285.572	17.8	14		no GO terms	RecName: Full=Neurofibromin; AltName: Full=Neurofibromatosis-related protein NF-1
A0A6A5BE53	Dolichyl-diphosphooligosaccharide--protein glycosyltransferase subunit 2	FDP41_009263	68382.1	106.728	19.4579	163.94	69.8263	21	14	P:protein glycosylation; C:endoplasmic reticulum; C:protein-containing complex	P:protein N-linked glycosylation; C:oligosaccharyltransferase complex; C:integral component of membrane	RecName: Full=Dolichyl-diphosphooligosaccharide--protein glycosyltransferase subunit 2; AltName: Full=Dolichyl-diphosphooligosaccharide--protein glycosyltransferase 63 kDa subunit; AltName: Full=Ribophorin II; Short=RPN-II; AltName: Full=Ribophorin-2; Flags: Precursor
A0A6A5BF81	Fructose-bisphosphate aldolase	FDP41_008136	38293.8	1720.51	1277.24	1950.51	1624.4	48.4	14	P:carbohydrate metabolic process; P:generation of precursor metabolites and energy; P:nucleobase-containing small molecule metabolic process; P:carbohydrate derivative metabolic process; F:lyase activity	P:glycolytic process; F:catalytic activity; F:fructose-bisphosphate aldolase activity	RecName: Full=Fructose-bisphosphate aldolase, cytoplasmic isozyme
A0A6A5BHD4		FDP41_007238	88755.8	181.609	522.789	372.775	328.325	13.8	14		no GO terms	RecName: Full=von Willebrand factor D and EGF domain-containing protein; Flags: Precursor
A0A6A5BIR0	V-type proton ATPase subunit	FDP41_006170	40114.5	3110.96	685.335	1978.34	1615.72	24.2	14	P:transmembrane transport; F:transporter activity; F:ATP-dependent activity; C:protein-containing complex	P:proton transmembrane transport; F:proton-transporting ATPase activity, rotational mechanism; C:proton-transporting V-type ATPase, V0 domain	RecName: Full=V-type proton ATPase subunit d 2; Short=V-ATPase subunit d 2; AltName: Full=Vacuolar proton pump subunit d 2
A0A6A5BKE6	Protein kinase domain-containing protein	FDP41_006092	169141	324.725	500.971	947.009	536.078	9.66667	14	P:protein modification process; F:transferase activity; F:catalytic activity, acting on a protein	P:protein phosphorylation; F:protein kinase activity; F:ATP binding	RecName: Full=Serine/threonine-protein kinase Nek6; AltName: Full=Never in mitosis A-related kinase 6; Short=NimA-related protein kinase 6
A0A6A5BLA8	ADF-H domain-containing protein	FDP41_006308	15668.1	7063.28	5523.05	7434.69	6619.36	46.1	14	P:cytoskeleton organization; F:cytoskeletal protein binding; C:cytoskeleton	P:actin filament depolymerization; F:actin binding; C:actin cytoskeleton	RecName: Full=Cofilin; AltName: Full=Actin-depolymerizing factor 1
A0A6A5BLW9	Uncharacterized protein	FDP41_002093	22281	992.682	1376.18	1010.2	1113.35	54.7	14		no GO terms	RecName: Full=BTB/POZ domain-containing protein KCTD9
A0A6A5BM24	KH type-2 domain-containing protein	FDP41_002153	24953	510.265	385.914	666.689	508.241	57.5	14	F:RNA binding; F:structural molecule activity; C:ribosome; C:protein-containing complex	P:translation; F:RNA binding; F:structural constituent of ribosome; C:small ribosomal subunit	RecName: Full=40S ribosomal protein S3
A0A6A5BNY1	PH domain-containing protein	FDP41_006093	379814	91.1008	57.7847	59.0316	67.734	5.3	14		no GO terms	RecName: Full=Vacuolar protein sorting-associated protein 13C
A0A6A5BPM9	Thioredoxin domain-containing protein	FDP41_005207	21651.7	1964.94	1414.68	2029.75	1780.26	70.3	14	F:antioxidant activity; F:oxidoreductase activity	F:antioxidant activity; F:oxidoreductase activity; F:peroxiredoxin activity	RecName: Full=Peroxiredoxin-1; AltName: Full=Thioredoxin-dependent peroxiredoxin 1
A0A6A5BS81	Transmembrane 9 superfamily member	FDP41_004569	77879.7	520.113	146.127	532.323	343.295	17.7333	14	C:integral component of membrane	C:integral component of membrane	RecName: Full=Transmembrane 9 superfamily member 4; Flags: Precursor
A0A6A5BU03	Vacuolar protein sorting-associated protein 51 homolog	FDP41_013170	99529.5	272.47	146.809	127.772	172.254	20.0333	14		no GO terms	RecName: Full=Vacuolar protein sorting-associated protein 51 homolog; AltName: Full=Protein fat-free homolog
A0A6A5BWG3	t-SNARE coiled-coil homology domain-containing protein	FDP41_003912	38042.1	132.276	460.163	319.462	268.908	38	14		no GO terms	---NA---
A0A6A5C2P3	PH domain-containing protein	FDP41_012810	65887.1	703.185	1182.29	719.723	842.662	27.3667	14	F:protein binding	F:protein binding	RecName: Full=Switch-associated protein 70; Short=SWAP-70
A0A6A5C4J3	Threonyl-tRNA synthetase	FDP41_012494	78558.6	793.39	802.846	861.349	818.652	24.9	14	P:tRNA metabolic process; P:cellular amino acid metabolic process; F:ligase activity; F:catalytic activity, acting on RNA; C:cytoplasm	P:tRNA aminoacylation for protein translation; P:threonyl-tRNA aminoacylation; P:tRNA aminoacylation; F:nucleotide binding; F:aminoacyl-tRNA ligase activity; F:threonine-tRNA ligase activity; F:ATP binding; C:cytoplasm	RecName: Full=Threonine--tRNA ligase 2, cytoplasmic; AltName: Full=Threonyl-tRNA synthetase; Short=ThrRS; AltName: Full=Threonyl-tRNA synthetase protein 3
A0A6A5C4Z2		FDP41_012191	78576.7	793.39	802.846	861.349	818.652	24.9	14	P:tRNA metabolic process; P:cellular amino acid metabolic process; F:ligase activity; F:catalytic activity, acting on RNA; C:cytoplasm	P:tRNA aminoacylation for protein translation; P:threonyl-tRNA aminoacylation; P:tRNA aminoacylation; F:nucleotide binding; F:aminoacyl-tRNA ligase activity; F:threonine-tRNA ligase activity; F:ATP binding; C:cytoplasm	RecName: Full=Threonine--tRNA ligase 2, cytoplasmic; AltName: Full=Threonyl-tRNA synthetase; Short=ThrRS; AltName: Full=Threonyl-tRNA synthetase protein 3
A0A6A5C539	WH2 domain-containing protein	FDP41_012758	44084.4	1755.17	2366.47	1134.66	1676.6	35.8667	14	F:cytoskeletal protein binding	F:actin binding	---NA---
A0A6A5C5U6	Uncharacterized protein	FDP41_012986	42469	459.974	307.254	962.243	514.247	29.0333	14		no IPS match	---NA---
A0A6A5C8F8	Uncharacterized protein	FDP41_010773	100143	324.224	459.863	435.969	402.078	21.6333	14		no GO terms	---NA---
A0A6A5CCE5	SHOCT domain-containing protein	FDP41_000661	69451.9	1085.6	452.03	506.79	628.862	26.5	14		no GO terms	---NA---
A0A6A5CFU9	Peptidase A1 domain-containing protein	FDP41_007356	42776	691.414	711.201	1833.52	966.062	41.7	14	F:hydrolase activity; F:catalytic activity, acting on a protein	P:proteolysis; F:aspartic-type endopeptidase activity	RecName: Full=Cathepsin D; Flags: Precursor
A0A6A5CGD3	Guanine nucleotide-binding protein subunit beta-like protein	FDP41_007502	38853.6	4526.64	6674.85	5130.25	5371.78	36.2667	14	P:signaling	P:signal transduction; F:protein binding	RecName: Full=Guanine nucleotide-binding protein G(I)/G(S)/G(T) subunit beta-1; AltName: Full=Transducin beta chain 1
A0A6A5AY62	Uncharacterized protein	FDP41_009416	118760	242.523	161.815	148.692	180.033	14.9	13	P:lipid metabolic process; P:signaling; F:transferase activity	P:phosphatidylinositol phosphate biosynthetic process; P:phosphatidylinositol-mediated signaling; F:kinase activity	RecName: Full=Phosphatidylinositol 4,5-bisphosphate 3-kinase catalytic subunit alpha isoform; Short=PI3-kinase subunit alpha; Short=PI3K-alpha; Short=PI3Kalpha; Short=PtdIns-3-kinase subunit alpha; AltName: Full=Phosphatidylinositol 4,5-bisphosphate 3-kinase 110 kDa catalytic subunit alpha; Short=PtdIns-3-kinase subunit p110-alpha; Short=p110alpha; AltName: Full=Phosphoinositide-3-kinase catalyti…
A0A6A5BAV9	Uncharacterized protein	FDP41_010079	66638.4	166.395	148.201	156.986	157.019	28.3	13	P:carbohydrate metabolic process; F:isomerase activity	P:carbohydrate metabolic process; P:organic substance metabolic process; F:phosphoglucomutase activity; F:intramolecular transferase activity, phosphotransferases	RecName: Full=Phosphoglucomutase-1; Short=PGM 1; AltName: Full=Glucose phosphomutase 1
A0A6A5BCB0	Hemerythrin domain-containing protein	FDP41_005547	13403.2	625.048	2438.05	3913.45	1813.45	60.7667	13	F:iron ion binding	F:iron ion binding; F:metal ion binding	RecName: Full=Hemerythrin
A0A6A5BJ61	Uncharacterized protein	FDP41_007132	123486	123.024	171.554	136.841	142.408	18.5667	13	F:protein binding	F:protein binding	RecName: Full=Uncharacterized protein YfaP; Flags: Precursor
A0A6A5BJG8	Uncharacterized protein	FDP41_002578	80214.5	79.585	218.694	537.978	210.771	18.9333	13		no IPS match	---NA---
A0A6A5BJN3	Uncharacterized protein	FDP41_005809	39276.7	1181.99	2199.89	1477.43	1566.17	43.7	13	P:signaling; F:GTPase activity	P:signal transduction; P:G protein-coupled receptor signaling pathway; F:GTPase activity; F:guanyl nucleotide binding; F:G-protein beta/gamma-subunit complex binding	RecName: Full=Guanine nucleotide-binding protein G(o) subunit alpha
A0A6A5BJW1	Protein disulfide-isomerase	FDP41_002758	52769.9	371.909	117.819	716.907	315.528	31.2333	13	F:isomerase activity; F:catalytic activity, acting on a protein	F:protein disulfide isomerase activity	RecName: Full=Protein disulfide-isomerase; Short=PDI; AltName: Full=Cellular thyroid hormone-binding protein; AltName: Full=Prolyl 4-hydroxylase subunit beta; AltName: Full=p55; Flags: Precursor
A0A6A5BJZ2	Uncharacterized protein	FDP41_003339	171688	236.975	95.2091	130.027	143.154	11.3	13	P:transmembrane transport; F:transporter activity; F:ATP-dependent activity	P:transmembrane transport; F:ATP binding; F:ABC-type transporter activity; C:integral component of membrane	RecName: Full=ABC transporter C family member 2; Short=ABC transporter ABCC.2; Short=AtABCC2; AltName: Full=ATP-energized glutathione S-conjugate pump 2; AltName: Full=Glutathione S-conjugate-transporting ATPase 2; AltName: Full=Multidrug resistance-associated protein 2
A0A6A5BLX7	Uncharacterized protein	FDP41_005223	81308.3	111.186	64.068	78.5928	82.4186	19.0333	13	F:GTPase activity	F:GTPase activity; F:GTP binding	RecName: Full=Dynamin-1
A0A6A5BP67	Alanine--tRNA ligase	FDP41_005329	108367	209.462	203.558	227.47	213.258	17.5333	13	P:tRNA metabolic process; P:cellular amino acid metabolic process; F:ligase activity; F:catalytic activity, acting on RNA; C:cytoplasm	P:alanyl-tRNA aminoacylation; P:tRNA aminoacylation; F:nucleotide binding; F:nucleic acid binding; F:aminoacyl-tRNA ligase activity; F:alanine-tRNA ligase activity; F:ATP binding; C:cytoplasm	RecName: Full=Alanine--tRNA ligase, cytoplasmic; AltName: Full=Alanyl-tRNA synthetase; Short=AlaRS
A0A6A5BQ87	Uncharacterized protein	FDP41_004267	79952.7	336.483	106.505	110.26	158.095	19.0667	13		no GO terms	RecName: Full=Coiled-coil domain-containing protein 22 homolog
A0A6A5BTR0	TPR_REGION domain-containing protein	FDP41_012140	33687.4	343.291	347.522	463.074	380.86	47.2667	13	P:intracellular protein transport	P:intracellular protein transport; F:protein binding	RecName: Full=Alpha-soluble NSF attachment protein; Short=SNAP-alpha; AltName: Full=N-ethylmaleimide-sensitive factor attachment protein alpha
A0A6A5BTS9	Arrestin_C domain-containing protein	FDP41_012160	57214.9	715.047	497.797	280.877	464.124	27.3333	13		no GO terms	---NA---
A0A6A5BU56	Uncharacterized protein	FDP41_004338	71773.8	1409.05	966.894	956.837	1092.4	18.2667	13		no IPS match	---NA---
A0A6A5BZB3	CULLIN_2 domain-containing protein	FDP41_001054	89953.7	130.099	154.952	189.306	156.271	13.4667	13	P:protein catabolic process	P:ubiquitin-dependent protein catabolic process; F:ubiquitin protein ligase binding	RecName: Full=Cullin-3; Short=CUL-3
A0A6A5C095	Dopey_N domain-containing protein	FDP41_001661	213250	138.906	93.7445	120.897	116.331	7.8	13	P:vesicle-mediated transport	P:Golgi to endosome transport	RecName: Full=Protein dopey-2
A0A6A5C5G3	G domain-containing protein	FDP41_013218	60714.7	262.792	320.033	249.629	275.868	28.6	13	F:GTP binding	F:GTP binding	---NA---
A0A6A5C6B6	VWFA domain-containing protein	FDP41_012608	127465	930.139	1720.28	1713.87	1399.72	12.3333	13		no GO terms	RecName: Full=Collagen alpha-6(VI) chain; Flags: Precursor
A0A4V8H039	Glyceraldehyde-3-phosphate dehydrogenase	FDP41_008135	36594.9	2820.14	1998.88	5239.7	3091.16	32.5	12	P:carbohydrate metabolic process; F:oxidoreductase activity	P:glucose metabolic process; F:oxidoreductase activity, acting on the aldehyde or oxo group of donors, NAD or NADP as acceptor; F:NADP binding; F:NAD binding	RecName: Full=Glyceraldehyde-3-phosphate dehydrogenase; Short=GAPDH
A0A6A5B9M8	Uncharacterized protein	FDP41_009904	93277.1	143.729	209.177	129.08	157.147	15.4	12	P:signaling; C:cytoskeleton	P:signal transduction; F:protein binding; C:cytoskeleton	RecName: Full=Rho GTPase-activating protein 39
A0A6A5BAD0	Uncharacterized protein	FDP41_010094	43672.1	1027.79	2509.25	2746.45	1920.47	28.7	12		no GO terms	---NA---
A0A6A5BEW8	Peptidase_S9 domain-containing protein	FDP41_004600	32373.1	667.955	804.488	586.819	680.65	36.5	12	F:hydrolase activity; F:catalytic activity, acting on a protein	P:proteolysis; F:serine-type peptidase activity	RecName: Full=Alpha/beta hydrolase domain-containing protein 17C; Short=Abhydrolase domain-containing protein 17C
A0A6A5BG43	TYR_PHOSPHATASE_2 domain-containing protein	FDP41_005284	18746.8	2651.7	3579.4	2697.65	2947.41	73.7	12	P:protein modification process; F:hydrolase activity; F:catalytic activity, acting on a protein	P:protein dephosphorylation; P:dephosphorylation; F:protein tyrosine/serine/threonine phosphatase activity; F:phosphatase activity	RecName: Full=Protein tyrosine phosphatase type IVA 1; AltName: Full=Protein-tyrosine phosphatase 4a1; AltName: Full=Protein-tyrosine phosphatase of regenerating liver 1; Short=PRL-1; Flags: Precursor
A0A6A5BHQ3	Profilin	FDP41_006373	13951.9	3786.51	6072.72	5912.68	5142.04	77.3	12	F:cytoskeletal protein binding	F:actin binding	RecName: Full=Profilin
A0A6A5BNB8	Importin N-terminal domain-containing protein	FDP41_005108	96503.8	113.391	102.057	202.59	132.845	17.6667	12	P:intracellular protein transport; P:nucleocytoplasmic transport	P:protein import into nucleus; P:intracellular protein transport; F:small GTPase binding	RecName: Full=Importin subunit beta-1; AltName: Full=Importin-95; AltName: Full=Karyopherin subunit beta-1; AltName: Full=Karyopherin-95
A0A6A5BPS0	Uncharacterized protein	FDP41_004779	22666.2	1202.63	598.434	660.601	780.482	64.0333	12		no GO terms	---NA---
A0A6A5BS42	Uncharacterized protein	FDP41_004213	87157.6	184.401	151.819	82.6061	132.241	16.5333	12		no GO terms	RecName: Full=Arginine deiminase; Short=ADI; AltName: Full=Arginine dihydrolase; Short=AD
A0A6A5BTB9		FDP41_004544	32245	667.955	804.488	586.819	680.65	36.6	12	F:hydrolase activity; F:catalytic activity, acting on a protein	P:proteolysis; F:serine-type peptidase activity	RecName: Full=Alpha/beta hydrolase domain-containing protein 17C; Short=Abhydrolase domain-containing protein 17C
A0A6A5BVB3	Uncharacterized protein	FDP41_002402	24508.1	4617.31	2629.71	8440.19	4679.68	43.2333	12	P:cell adhesion; C:extracellular region	P:cell-matrix adhesion; F:calcium ion binding; C:extracellular region	---NA---
A0A6A5BVV1	Uncharacterized protein	FDP41_002562	30914	599.855	1096.17	689.453	768.204	48.9	12		no IPS match	---NA---
A0A6A5BW81	Uncharacterized protein	FDP41_003292	79175.5	601.122	107.986	978.855	399.04	18.1333	12		no GO terms	---NA---
A0A6A5BWD3	Uncharacterized protein	FDP41_002965	67041.4	213.63	408.426	239.273	275.353	20.7	12	F:protein binding	F:protein binding	RecName: Full=Inclusion body clearance protein iml2
A0A6A5BX66	Uncharacterized protein	FDP41_001585	43990	244.208	172.59	178.407	195.913	32.1	12		no GO terms	RecName: Full=Actin-related protein 2; AltName: Full=Actin-like protein 2
A0A6A5BY65	Uncharacterized protein	FDP41_011041	52497.3	456.239	1173.12	1799.4	987.54	22.2	12	F:protein binding	F:protein binding	RecName: Full=Serine protease inhibitor dipetalogastin; Short=Dipetalin; Flags: Precursor
A0A6A5BYH0	Uncharacterized protein	FDP41_001828	45594.7	181.415	371.892	226.255	248.063	34.3667	12		no GO terms	---NA---
A0A6A5BYL3	Uncharacterized protein	FDP41_001289	53010.4	104.002	147.326	108.113	118.322	28.6667	12		no GO terms	---NA---
A0A6A5BYX0		FDP41_002654	67071.4	213.63	408.426	239.273	275.353	20.7	12	F:protein binding	F:protein binding	RecName: Full=Inclusion body clearance protein iml2
A0A6A5BYY0	Uncharacterized protein	FDP41_013079	104787	473.452	364.605	316.569	379.48	18.9667	12	P:signaling	P:signal transduction; P:regulation of GTPase activity	RecName: Full=Rho GTPase-activating protein 15; AltName: Full=ArhGAP15; AltName: Full=Rho-type GTPase-activating protein 15
A0A6A5C2D9	Uncharacterized protein	FDP41_000492	110786	192.796	186.397	185.256	188.12	12.2	12	F:hydrolase activity	P:antibiotic biosynthetic process; F:hydrolase activity; F:hydrolase activity, acting on carbon-nitrogen (but not peptide) bonds, in linear amides	RecName: Full=Acyl-homoserine lactone acylase QuiP; Short=AHL acylase QuiP; Short=Acyl-HSL acylase QuiP; Contains: RecName: Full=Acyl-homoserine lactone acylase QuiP subunit alpha; Short=Acyl-HSL acylase QuiP subunit alpha; Contains: RecName: Full=Acyl-homoserine lactone acylase QuiP subunit beta; Short=Acyl-HSL acylase QuiP subunit beta; Flags: Precursor
A0A6A5C2I1	BTB domain-containing protein	FDP41_010662	94512.1	242.816	299.828	168.052	230.426	14.6	12	P:protein-containing complex assembly	P:protein homooligomerization; F:protein binding	---NA---
A0A6A5C2N9	Uncharacterized protein	FDP41_013297	52364.7	2501.82	1659.63	2124.36	2066.17	36.9667	12		no IPS match	---NA---
A0A6A5C3B7	Uncharacterized protein	FDP41_013582	88014.3	340.805	219.729	453.016	323.72	13.5	12		no GO terms	RecName: Full=Phosphopentomutase; AltName: Full=Phosphodeoxyribomutase
A0A6A5C3M6	Uncharacterized protein	FDP41_007882	213845	117.494	136.937	83.6703	110.417	6.6	12		no GO terms	---NA---
A0A6A5C514	Ribos_L4_asso_C domain-containing protein	FDP41_012052	41361.2	1054.02	1184.23	946.745	1057.24	32.3667	12	F:structural molecule activity; C:ribosome	P:translation; F:structural constituent of ribosome; C:ribosome	RecName: Full=60S ribosomal protein L4
A0A6A5C8R4	Uncharacterized protein	FDP41_010606	63474.6	293.486	171.414	209.779	219.347	29.9667	12		no GO terms	---NA---
A0A6A5CA25	Uncharacterized protein	FDP41_010449	42846.7	396.221	347.624	645.465	446.313	25.3	12		no IPS match	---NA---
A0A6A5CAK6	Uncharacterized protein	FDP41_007937	25221.7	1271.76	1874.09	1281.81	1451.02	43.9	12	P:signaling; F:GTPase activity	P:small GTPase mediated signal transduction; F:GTPase activity; F:GTP binding	RecName: Full=Cell division control protein 42 homolog; Flags: Precursor
A0A6A5CCJ4	Uncharacterized protein	FDP41_010323	82550.9	318.323	169.702	327.023	260.442	21.2	12		no IPS match	---NA---
A0A6A5CCS8	Uncharacterized protein	FDP41_010465	36244.9	458.431	52.4602	597.864	243.166	33.7333	12	F:oxidoreductase activity	F:oxidoreductase activity	RecName: Full=Estradiol 17-beta-dehydrogenase 11; AltName: Full=17-beta-hydroxysteroid dehydrogenase 11; Short=17-beta-HSD 11; Short=17bHSD11; Short=17betaHSD11; AltName: Full=17-beta-hydroxysteroid dehydrogenase XI; Short=17-beta-HSD XI; Short=17betaHSDXI; AltName: Full=Dehydrogenase/reductase SDR family member 8; Flags: Precursor
A0A6A5BA96	Ribosomal_L18_c domain-containing protein	FDP41_006767	34035.4	832.683	713.125	950.949	826.547	40.1	11	F:RNA binding; F:structural molecule activity; C:ribosome	P:translation; F:structural constituent of ribosome; F:5S rRNA binding; C:ribosome	RecName: Full=60S ribosomal protein L5
A0A6A5BBZ7	NAAA-beta domain-containing protein	FDP41_009857	60482	151.965	177.205	150.444	159.416	26.9	11		no GO terms	RecName: Full=Acid ceramidase; Short=AC; Short=ACDase; Short=Acid CDase; AltName: Full=Acylsphingosine deacylase; AltName: Full=N-acylethanolamine hydrolase ASAH1; AltName: Full=N-acylsphingosine amidohydrolase; Contains: RecName: Full=Acid ceramidase subunit alpha; Contains: RecName: Full=Acid ceramidase subunit beta; Flags: Precursor
A0A6A5BD50	Uncharacterized protein	FDP41_009700	67635	313.009	97.2905	363.765	222.92	20.7	11		no IPS match	---NA---
A0A6A5BDH1	Prolyl endopeptidase	FDP41_005860	85087.9	143.391	143.01	143.612	143.337	18.7	11	F:hydrolase activity; F:catalytic activity, acting on a protein	P:proteolysis; F:serine-type endopeptidase activity; F:serine-type peptidase activity	RecName: Full=Prolyl endopeptidase; Short=PE; AltName: Full=Post-proline cleaving enzyme
A0A6A5BI97	Uncharacterized protein	FDP41_007165	22955.3	1215.37	1865.38	1437.09	1482.47	36.8	11	P:signaling; F:GTPase activity	P:small GTPase mediated signal transduction; F:GTPase activity; F:GTP binding	RecName: Full=Cell division control protein 42 homolog; Flags: Precursor
A0A6A5BKS1	Uncharacterized protein	FDP41_005470	35253.3	241.893	85.1185	574.501	227.848	31.7	11	F:oxidoreductase activity	F:oxidoreductase activity	RecName: Full=Very-long-chain 3-oxoacyl-CoA reductase; AltName: Full=3-ketoacyl-CoA reductase; Short=3-ketoreductase; Short=KAR; AltName: Full=Microsomal beta-keto-reductase
A0A6A5BMD1	E1 ubiquitin-activating enzyme	FDP41_005903	117387	144.534	182.029	153.412	159.217	11.1333	11	P:protein modification process; F:ligase activity; F:catalytic activity, acting on a protein	P:cellular protein modification process; F:ubiquitin-like modifier activating enzyme activity	RecName: Full=Ubiquitin-like modifier-activating enzyme 1; AltName: Full=Ubiquitin-activating enzyme E1
A0A6A5BMG3	Uncharacterized protein	FDP41_005495	77981.2	179.206	59.5786	230.265	134.966	17.0333	11		no GO terms	---NA---
A0A6A5BMH7	Uncharacterized protein	FDP41_006016	52028.2	554.864	1044.36	724.565	748.81	32.1	11	P:protein modification process; F:transferase activity; F:catalytic activity, acting on a protein	P:protein phosphorylation; F:protein kinase activity; F:protein serine/threonine kinase activity; F:ATP binding	RecName: Full=Serine/threonine-protein kinase CBK1
A0A6A5BMI3	4-hydroxyphenylpyruvate dioxygenase	FDP41_005953	44324.1	774.338	809.098	1087.39	879.912	39	11	P:cellular amino acid metabolic process; F:oxidoreductase activity	P:aromatic amino acid family metabolic process; F:4-hydroxyphenylpyruvate dioxygenase activity; F:oxidoreductase activity, acting on single donors with incorporation of molecular oxygen	RecName: Full=4-hydroxyphenylpyruvate dioxygenase; AltName: Full=4-hydroxyphenylpyruvic acid oxidase; Short=4HPPD; Short=HPD; Short=HPPDase
A0A6A5BMM3	COP9 signalosome complex subunit 4	FDP41_005392	43105	416.337	596.354	554.76	516.438	37.0667	11	C:nucleus; C:protein-containing complex	C:COP9 signalosome	RecName: Full=COP9 signalosome complex subunit 4; Short=Signalosome subunit 4
A0A6A5BPT0	Uncharacterized protein	FDP41_002177	66067.5	572.395	953.033	551.721	670.154	26.5	11	P:signaling	P:signal transduction	RecName: Full=Rho GTPase-activating protein 15; AltName: Full=ArhGAP15; AltName: Full=Rho-type GTPase-activating protein 15
A0A6A5BPU9	WH2 domain-containing protein	FDP41_001216	61218.4	288.866	90.6152	89.0379	132.584	19.1	11	P:cytoskeleton organization; F:cytoskeletal protein binding; C:endosome; C:protein-containing complex	P:Arp2/3 complex-mediated actin nucleation; F:actin binding; F:alpha-tubulin binding; C:early endosome; C:WASH complex	RecName: Full=WASH complex subunit 1; AltName: Full=WAS protein family homolog 1
A0A6A5BTT0	Uncharacterized protein	FDP41_003636	22392.7	1205.73	1261.42	666.254	1004.43	55.8	11	P:signaling; F:GTPase activity	P:small GTPase mediated signal transduction; F:GTPase activity; F:GTP binding	RecName: Full=Cell division control protein 42 homolog; AltName: Full=G25K GTP-binding protein; Flags: Precursor
A0A6A5BUP3	Uncharacterized protein	FDP41_002036	86908.8	1173.34	1338.91	1867.83	1431.65	16.1	11	P:transmembrane transport; F:transporter activity	P:transmembrane transport; F:transmembrane transporter activity	RecName: Full=Choline transporter-like protein 2; AltName: Full=Solute carrier family 44 member 2
A0A6A5BV33	Proteasome subunit alpha type	FDP41_011804	30076.5	374.778	369.521	432.414	391.235	42.6667	11	P:protein catabolic process; C:intracellular anatomical structure; C:protein-containing complex	P:ubiquitin-dependent protein catabolic process; P:proteolysis involved in cellular protein catabolic process; C:proteasome core complex; C:proteasome core complex, alpha-subunit complex	RecName: Full=Proteasome subunit alpha; AltName: Full=20S proteasome alpha subunit; AltName: Full=Proteasome core protein PsmA
A0A6A5BVS6	AP-4 complex subunit epsilon	FDP41_003162	126360	238.542	148.116	179.581	185.13	11.9	11	P:intracellular protein transport; P:vesicle-mediated transport; C:cytoplasm; C:protein-containing complex	P:intracellular protein transport; P:protein transport; P:vesicle-mediated transport; C:membrane coat; C:AP-4 adaptor complex	RecName: Full=AP-2 complex subunit alpha; AltName: Full=Alpha-adaptin
A0A6A5BVV7	Uncharacterized protein	FDP41_002391	46569.8	133.444	147.477	151.452	143.913	33.4	11	F:catalytic activity, acting on RNA; F:ATP-dependent activity	F:nucleic acid binding; F:RNA helicase activity; F:ATP binding	RecName: Full=ATP-dependent RNA helicase eIF4A; AltName: Full=Eukaryotic initiation factor 4A; Short=eIF-4A; AltName: Full=Translation initiation factor 1
A0A6A5BWU3	Triosephosphate isomerase	FDP41_012394	27725.5	331.864	330.169	398.591	352.161	33.5	11	P:carbohydrate metabolic process; P:generation of precursor metabolites and energy; P:nucleobase-containing small molecule metabolic process; P:carbohydrate derivative metabolic process; F:isomerase activity	P:glycolytic process; F:catalytic activity; F:triose-phosphate isomerase activity	RecName: Full=Triosephosphate isomerase, cytosolic; Short=TIM; Short=Triose-phosphate isomerase
A0A6A5BWZ4	Uncharacterized protein	FDP41_003167	145766	388.877	91.187	274.504	213.516	7.2	11	C:membrane	C:membrane	RecName: Full=Uncharacterized ABC transporter permease MJ0797
A0A6A5BZ45	Uncharacterized protein	FDP41_011477	78201.2	230.028	266.438	248.476	247.868	22.9	11		no GO terms	---NA---
A0A6A5C008	Uncharacterized protein	FDP41_002419	74552	341.584	391.897	354.496	362.043	17.4	11	P:protein modification process; F:transferase activity; F:catalytic activity, acting on a protein	P:protein phosphorylation; F:protein kinase activity; F:protein serine/threonine kinase activity; F:ATP binding	RecName: Full=Protein kinase C eta type; AltName: Full=PKC-L; AltName: Full=nPKC-eta
A0A6A5C019	Phosphoenolpyruvate carboxykinase (ATP)	FDP41_001077	65280.2	100.15	163.798	136.957	130.973	23.7	11	P:carbohydrate metabolic process; F:lyase activity	P:gluconeogenesis; F:phosphoenolpyruvate carboxykinase activity; F:phosphoenolpyruvate carboxykinase (ATP) activity; F:ATP binding; F:purine nucleotide binding	RecName: Full=Phosphoenolpyruvate carboxykinase (ATP)
A0A6A5C022	Uncharacterized protein	FDP41_001513	24337.5	786.356	1498.48	1234.35	1133.02	36.9	11	P:signaling; F:GTPase activity	P:signal transduction; F:GTPase activity; F:GTP binding; C:membrane	RecName: Full=Ras-related protein Rap-1b; Flags: Precursor
A0A6A5C043	Uncharacterized protein	FDP41_001995	109519	244.121	318.63	218.475	257.097	9.53333	11		no GO terms	---NA---
A0A6A5C0A4	t-SNARE coiled-coil homology domain-containing protein	FDP41_013545	41975.4	173.263	53.7315	71.4876	87.3083	27.0333	11	P:vesicle-mediated transport	P:vesicle-mediated transport; C:membrane	RecName: Full=Syntaxin-7
A0A6A5C0E7	Uncharacterized protein	FDP41_001663	20165.2	2001.23	1646.41	1629.84	1751.16	63.2667	11	F:GTPase activity	F:GTPase activity; F:GTP binding	RecName: Full=ADP-ribosylation factor 1
A0A6A5C0Q2	Calpain catalytic domain-containing protein	FDP41_013378	105022	168.889	160.173	139.316	155.62	15.8	11	F:hydrolase activity; F:catalytic activity, acting on a protein	P:proteolysis; F:calcium-dependent cysteine-type endopeptidase activity	RecName: Full=Calpain-1 catalytic subunit; AltName: Full=Calcium-activated neutral proteinase 1; Short=CANP 1; AltName: Full=Calpain mu-type; AltName: Full=Calpain-1 large subunit; AltName: Full=Micromolar-calpain; Short=muCANP
A0A6A5C0T0	Uncharacterized protein	FDP41_011055	115200	426.403	437.431	394.605	419.08	13.1	11	F:hydrolase activity	F:acid phosphatase activity	---NA---
A0A6A5C1V0	FAD_binding_3 domain-containing protein	FDP41_001031	66190.3	88.1549	8.40947	94.8866	41.28	15.3667	11	F:FAD binding	F:FAD binding	RecName: Full=Kynurenine 3-monooxygenase; AltName: Full=Kynurenine 3-hydroxylase
A0A6A5C2S3	PH domain-containing protein	FDP41_012601	61072.1	213.11	384.412	179.799	245.13	28.2	11	F:protein binding	F:protein binding	RecName: Full=Leucine-rich repeat-containing protein 74A; AltName: Full=Leucine-rich repeat-containing protein 74
A0A6A5C3V0	Uncharacterized protein	FDP41_013379	68716	830.202	92.4688	337.254	295.832	22.0667	11		no GO terms	RecName: Full=Prostatic acid phosphatase; AltName: Full=5'-nucleotidase; Short=5'-NT; AltName: Full=Acid phosphatase 3; AltName: Full=Ecto-5'-nucleotidase; AltName: Full=Fluoride-resistant acid phosphatase; Short=FRAP; AltName: Full=Protein tyrosine phosphatase ACP3; AltName: Full=Thiamine monophosphatase; Short=TMPase; Flags: Precursor
A0A6A5C566	V-SNARE coiled-coil homology domain-containing protein	FDP41_010875	24164.2	672.04	682.919	846.695	729.732	55.7	11	P:vesicle-mediated transport	P:vesicle-mediated transport; C:integral component of membrane	RecName: Full=Vesicle-associated membrane protein 8; Short=VAMP-8; AltName: Full=Endobrevin; Short=EDB
A0A6A5C5N3	Uncharacterized protein	FDP41_013268	45872.1	237.469	271.223	198.827	233.957	27.6	11		no GO terms	---NA---
A0A6A5C639	CCT-theta	FDP41_012548	59906.7	183.571	177.082	137.625	164.775	25.2667	11	P:protein folding; F:hydrolase activity; F:ATP-dependent activity	P:protein folding; F:ATP binding; F:ATP hydrolysis activity; F:unfolded protein binding	RecName: Full=T-complex protein 1 subunit theta; Short=TCP-1-theta; AltName: Full=CCT-theta
A0A6A5C650	V-type proton ATPase subunit H	FDP41_011232	56191.5	1474.86	801.978	689.8	934.426	28.4	11	P:transmembrane transport; F:transporter activity; F:ATP-dependent activity; C:vacuole; C:protein-containing complex	P:proton transmembrane transport; F:proton-transporting ATPase activity, rotational mechanism; C:vacuolar proton-transporting V-type ATPase, V1 domain	RecName: Full=V-type proton ATPase subunit H; Short=V-ATPase subunit H; AltName: Full=Vacuolar proton pump subunit H
A0A6A5C820	Uncharacterized protein	FDP41_010336	64049.6	709.744	57.0489	554.187	282.056	18.2333	11	F:oxidoreductase activity	F:monooxygenase activity; F:iron ion binding; F:oxidoreductase activity, acting on paired donors, with incorporation or reduction of molecular oxygen; F:heme binding	RecName: Full=Cytochrome P450 4F3; AltName: Full=CYPIVF3; AltName: Full=Leukotriene-B(4) omega-1/omega-2 hydroxylase
A0A6A5C8T5	Aldo_ket_red domain-containing protein	FDP41_010417	42020.2	120.1	131.701	234.8	154.862	34.2	11		no GO terms	RecName: Full=Probable aldo-keto reductase 1
A0A6A5C9C2	Uncharacterized protein	FDP41_011102	41225.6	306.015	619.641	502.407	456.716	40.8	11	P:signaling; F:GTPase activity	P:signal transduction; P:G protein-coupled receptor signaling pathway; F:GTPase activity; F:guanyl nucleotide binding; F:G-protein beta/gamma-subunit complex binding	RecName: Full=Guanine nucleotide-binding protein subunit alpha
A0A6A5C9R8	Uncharacterized protein	FDP41_011358	184132	198.549	116.087	168.426	157.164	6.1	11	P:protein transport	P:protein transport	RecName: Full=Protein MON2 homolog
A0A6A5C9S6	Uncharacterized protein	FDP41_007856	43955.4	3810.82	6552.4	3867.09	4587.76	17.9	11		no GO terms	---NA---
A0A6A5CCW8	Uncharacterized protein	FDP41_000220	84057.1	447.744	309.669	329.827	357.606	16.5667	11	F:transporter activity	F:nucleic acid binding; F:calcium activated cation channel activity; C:membrane	---NA---
A0A6A5CEF4	BAR domain-containing protein	FDP41_007885	37942.8	496.486	440.493	333.473	417.801	27.7	11	C:cytoplasm	F:protein binding; C:cytoplasm	RecName: Full=Protein TIC 56, chloroplastic; AltName: Full=Translocon at the inner envelope membrane of chloroplasts 56; Short=AtTIC56; Flags: Precursor
A0A6A5CHH1	Uncharacterized protein	FDP41_000644	21043	655.702	766.803	729.077	715.684	35.1	11	P:signaling; F:GTPase activity	P:small GTPase mediated signal transduction; F:GTPase activity; F:GTP binding	RecName: Full=Ras-related C3 botulinum toxin substrate 1; AltName: Full=p21-Rac1; Flags: Precursor
A0A6A5ATI9	Uncharacterized protein	FDP41_009956	22962	137.725	200.056	114.888	146.829	57.3667	10	P:signaling; F:GTPase activity	P:signal transduction; F:GTPase activity; F:GTP binding; C:membrane	RecName: Full=Ras-related protein Rap-1b; Flags: Precursor
A0A6A5BDR2	Uncharacterized protein	FDP41_009754	119052	725.183	158.607	611.155	412.706	10.9	10	F:catalytic activity	F:catalytic activity	---NA---
A0A6A5BE26	Uncharacterized protein	FDP41_009040	23795.7	1629	1498.4	1733.05	1617.29	52.8	10	F:GTPase activity	F:GTPase activity; F:GTP binding	RecName: Full=Ras-related protein Rab-2A
A0A6A5BFG9	ANK_REP_REGION domain-containing protein	FDP41_008967	98956.2	121.621	265.28	142.811	166.402	14.7	10	F:protein binding	F:protein binding	RecName: Full=Ankyrin-3; Short=ANK-3; AltName: Full=Ankyrin-G
A0A6A5BG52	Uncharacterized protein	FDP41_007149	73781.4	204.934	148.723	68.051	127.529	16.4	10	F:lipid binding	F:calcium-dependent phospholipid binding	RecName: Full=Copine-9; AltName: Full=Copine IX
A0A6A5BJR7	Prolyl-tRNA synthetase	FDP41_002698	61636	248.123	434.593	278.002	310.646	22.8333	10	P:tRNA metabolic process; P:cellular amino acid metabolic process; F:ligase activity; F:catalytic activity, acting on RNA; C:cytoplasm	P:tRNA aminoacylation for protein translation; P:prolyl-tRNA aminoacylation; F:nucleotide binding; F:aminoacyl-tRNA ligase activity; F:proline-tRNA ligase activity; F:ATP binding; C:cytoplasm	RecName: Full=Proline--tRNA ligase; AltName: Full=Prolyl-tRNA synthetase; Short=ProRS
A0A6A5BQ53	F-actin-capping protein subunit alpha	FDP41_013387	31843.9	1362.85	869.324	871.011	1010.53	43.3	10	P:cytoskeleton organization; P:protein-containing complex assembly; C:cytoskeleton; C:protein-containing complex	P:barbed-end actin filament capping; C:F-actin capping protein complex	RecName: Full=F-actin-capping protein subunit alpha-2; AltName: Full=CapZ alpha-2
A0A6A5BQH4	Uncharacterized protein	FDP41_001710	43440.2	823.723	268.455	1314.82	662.48	21.2	10		no IPS match	---NA---
A0A6A5BSZ8	Phospholipid-transporting ATPase	FDP41_004414	138725	103.315	94.343	70.9493	88.4316	10.5667	10	F:transporter activity; F:hydrolase activity; F:ATP-dependent activity	P:phospholipid transport; F:nucleotide binding; F:magnesium ion binding; F:transporter activity; F:ATP binding; F:ATP hydrolysis activity; F:ATPase-coupled intramembrane lipid transporter activity; C:integral component of membrane	RecName: Full=Phospholipid-transporting ATPase IA; AltName: Full=ATPase class I type 8A member 1; AltName: Full=Chromaffin granule ATPase II; AltName: Full=P4-ATPase flippase complex alpha subunit ATP8A1
A0A6A5BT87	Non-specific serine/threonine protein kinase	FDP41_004275	39154.3	259.692	292.839	229.998	259.58	26.9	10	P:protein modification process; F:transferase activity; F:catalytic activity, acting on a protein	P:protein phosphorylation; F:protein kinase activity; F:ATP binding	RecName: Full=Casein kinase I isoform delta; Short=CKI-delta; Short=CKId; AltName: Full=Tau-protein kinase CSNK1D
A0A6A5BUE9	Serine hydroxymethyltransferase	FDP41_001926	51346.4	157.385	136.584	134.02	142.291	32.1667	10	P:cellular amino acid metabolic process; P:cellular modified amino acid metabolic process; F:transferase activity	P:glycine biosynthetic process from serine; P:tetrahydrofolate interconversion; F:catalytic activity; F:glycine hydroxymethyltransferase activity; F:pyridoxal phosphate binding	RecName: Full=Serine hydroxymethyltransferase, mitochondrial; Short=SHMT; AltName: Full=Glycine hydroxymethyltransferase; AltName: Full=Serine methylase; Flags: Precursor
A0A6A5BVT6	Glutamyl-tRNA synthetase	FDP41_003172	82404.7	154.051	205.756	138.726	163.829	15.1333	10	P:tRNA metabolic process; P:cellular amino acid metabolic process; F:ligase activity; F:catalytic activity, acting on RNA; C:cytoplasm	P:translation; P:tRNA aminoacylation for protein translation; P:glutamyl-tRNA aminoacylation; P:tRNA aminoacylation; F:nucleotide binding; F:aminoacyl-tRNA ligase activity; F:glutamate-tRNA ligase activity; F:ATP binding; C:cytoplasm	RecName: Full=Glutamine--tRNA ligase; AltName: Full=Glutaminyl-tRNA synthetase; Short=GlnRS
A0A6A5BXT4	Uncharacterized protein	FDP41_002378	22830.9	701.208	1076.59	585.916	761.921	43.3	10	P:signaling; F:GTPase activity	P:small GTPase mediated signal transduction; F:GTPase activity; F:GTP binding	RecName: Full=Rac-like GTP-binding protein RAC13; Flags: Precursor
A0A6A5BXX0	Rho-GAP domain-containing protein	FDP41_001497	61770.2	132.975	264.782	149.984	174.141	20.6	10	P:signaling	P:signal transduction	RecName: Full=Rho GTPase-activating protein 12; AltName: Full=Rho-type GTPase-activating protein 12
A0A6A5BYA9	Uncharacterized protein	FDP41_002380	23748.1	1163.06	2419.87	1329.16	1552.35	43.9333	10	F:GTPase activity	F:GTPase activity; F:GTP binding	RecName: Full=Ras-related protein Rab-13; Flags: Precursor
A0A6A5BZ31	Uncharacterized protein	FDP41_002415	61858	184.041	309.368	280.953	251.966	25.2667	10		no GO terms	---NA---
A0A6A5BZ60	Gal_mutarotas_2 domain-containing protein	FDP41_002754	95628.6	274.699	347.717	188.419	262.061	16	10	P:carbohydrate metabolic process; F:hydrolase activity	P:carbohydrate metabolic process; F:catalytic activity; F:hydrolase activity, hydrolyzing O-glycosyl compounds; F:carbohydrate binding	RecName: Full=Neutral alpha-glucosidase AB; AltName: Full=Alpha-glucosidase 2; AltName: Full=Glucosidase II subunit alpha; Flags: Precursor
A0A6A5BZD7	Exocyst complex component	FDP41_001084	126391	197.212	204.811	295.409	228.509	12.1	10	P:vesicle-mediated transport; C:cytoplasm; C:protein-containing complex	P:Golgi to plasma membrane transport; C:exocyst	---NA---
A0A6A5BZJ4	Uncharacterized protein	FDP41_002148	23561.8	6054.96	4436.48	6348.93	5545.62	38.7	10	P:cell adhesion; C:extracellular region	P:cell-matrix adhesion; F:calcium ion binding; C:extracellular region	---NA---
A0A6A5BZY0	Vesicle-fusing ATPase	FDP41_002389	89220.5	214.74	199.886	147.286	184.906	18.2	10	P:vesicle-mediated transport; F:hydrolase activity; F:ATP-dependent activity	P:SNARE complex disassembly; F:ATP binding; F:ATP hydrolysis activity	RecName: Full=Vesicle-fusing ATPase; AltName: Full=N-ethylmaleimide-sensitive fusion protein; Short=NEM-sensitive fusion protein; AltName: Full=Vesicular-fusion protein NSF
A0A6A5C029	RL10P_insert domain-containing protein	FDP41_007688	35683.2	176.404	167.781	165.166	169.716	34.2	10	P:ribosome biogenesis	P:ribosome biogenesis	RecName: Full=60S acidic ribosomal protein P0; AltName: Full=60S ribosomal protein L10E
A0A6A5C0X4	t-SNARE coiled-coil homology domain-containing protein	FDP41_008008	36336.7	731.098	351.873	360.557	452.667	32.5	10		no GO terms	---NA---
A0A6A5C2H7	Uncharacterized protein	FDP41_011757	25036.8	164.108	88.8898	438.769	185.669	42.4	10		no IPS match	---NA---
A0A6A5C9R7	Dihydrothymine dehydrogenase	FDP41_007846	114262	104.203	105.23	107.027	105.48	12.5	10	P:nucleobase-containing small molecule metabolic process; F:oxidoreductase activity; C:cytoplasm	P:thymine catabolic process; P:uracil catabolic process; F:catalytic activity; F:oxidoreductase activity; F:oxidoreductase activity, acting on the CH-CH group of donors; F:iron-sulfur cluster binding; C:cytoplasm	RecName: Full=Dihydropyrimidine dehydrogenase [NADP(+)]; Short=DHPDHase; Short=DPD; AltName: Full=Dihydrothymine dehydrogenase; AltName: Full=Dihydrouracil dehydrogenase
A0A6A5CB51	Uncharacterized protein	FDP41_011419	49176.4	333.961	444.016	276.598	344.864	21.7	10	P:protein modification process; F:transferase activity; F:catalytic activity, acting on a protein	P:protein phosphorylation; F:protein kinase activity; F:protein serine/threonine kinase activity; F:ATP binding	RecName: Full=Ribosomal protein S6 kinase beta-1; Short=S6K-beta-1; Short=S6K1; AltName: Full=70 kDa ribosomal protein S6 kinase 1; Short=P70S6K1; Short=p70-S6K 1; AltName: Full=Ribosomal protein S6 kinase I; AltName: Full=p70 ribosomal S6 kinase alpha; Short=p70 S6 kinase alpha; Short=p70 S6K-alpha; Short=p70 S6KA
A0A6A5CH81	40S ribosomal protein S3a	FDP41_000544	26141.7	388.688	230.151	231.664	274.678	34.5	10	F:structural molecule activity; C:ribosome	P:translation; F:structural constituent of ribosome; C:ribosome	RecName: Full=40S ribosomal protein S1
A0A6A5B7V3	GP-PDE domain-containing protein	FDP41_008241	46524.1	709.389	155.851	291.704	318.306	19.5333	9	P:lipid metabolic process; F:hydrolase activity	P:lipid metabolic process; F:phosphoric diester hydrolase activity	RecName: Full=Probable glycerophosphodiester phosphodiesterase 1; Short=Glycerophosphoryl diester phosphodiesterase 1
A0A6A5BB80	PHB domain-containing protein	FDP41_005976	82431.5	264.125	115.295	106.776	148.149	14.7	9		no GO terms	RecName: Full=Vacuolin-A
A0A6A5BBN9	Carrier domain-containing protein	FDP41_010133	158299	78.7354	124.566	138.643	110.787	7.6	9		no GO terms	RecName: Full=L-2-aminoadipate reductase large subunit; AltName: Full=Alpha-aminoadipate reductase; Short=Alpha-AR; AltName: Full=L-aminoadipate-semialdehyde dehydrogenase
A0A6A5BC21	Uncharacterized protein	FDP41_005457	22047.4	985.7	1281.63	1293.99	1178	33.5333	9	P:signaling; F:GTPase activity	P:signal transduction; F:GTPase activity; F:GTP binding; C:membrane	RecName: Full=Ras-like protein; Flags: Precursor
A0A6A5BC83	Exocyst complex component Sec8	FDP41_005517	150762	253.345	252.067	389.794	291.981	8.7	9	P:vesicle-mediated transport; C:cytoplasm; C:protein-containing complex	P:vesicle docking involved in exocytosis; P:vesicle tethering involved in exocytosis; C:exocyst	RecName: Full=Exocyst complex component 4; AltName: Full=Exocyst complex component Sec8
A0A6A5BCK9	Uncharacterized protein	FDP41_010067	34021.1	435.685	803.911	918.693	685.252	34	9		no GO terms	---NA---
A0A6A5BCP9	Uncharacterized protein	FDP41_009359	24059.9	1031	1128.55	1135.74	1097.37	46.6	9	F:GTPase activity	F:GTPase activity; F:GTP binding	RecName: Full=Ras-related protein Rab-11A; Flags: Precursor
A0A6A5BCX7	Uncharacterized protein	FDP41_006084	49239.7	191.286	300.055	263.605	247.331	18.4	9	F:GTPase activity	F:GTPase activity; F:GTP binding	RecName: Full=Ras-related protein Rab-13; Flags: Precursor
A0A6A5BDE7	Abhydrolase_3 domain-containing protein	FDP41_009131	43703.6	167.062	26.7604	234.942	101.651	19.8667	9	F:hydrolase activity	F:hydrolase activity	---NA---
A0A6A5BEP6	Uncharacterized protein	FDP41_009291	65136.6	122.39	269.306	161.887	174.743	19.4667	9	F:protein binding	F:protein binding	RecName: Full=Serine/threonine-protein phosphatase 2A 65 kDa regulatory subunit A beta isoform; AltName: Full=PP2A subunit A isoform PR65-beta; AltName: Full=PP2A subunit A isoform R1-beta
A0A6A5BEW2	Tripeptidyl-peptidase II	FDP41_009361	147436	148.945	59.3438	56.8009	79.479	7.9	9	F:hydrolase activity; F:catalytic activity, acting on a protein	P:proteolysis; F:serine-type endopeptidase activity; F:serine-type peptidase activity	RecName: Full=Tripeptidyl-peptidase 2; Short=TPP-2; AltName: Full=Tripeptidyl aminopeptidase; AltName: Full=Tripeptidyl-peptidase II; Short=TPP-II
A0A6A5BEW9		FDP41_005581	23291.3	191.286	300.055	263.605	247.331	38.6	9	F:GTPase activity	F:GTPase activity; F:GTP binding	RecName: Full=Ras-related protein Rab-13; Flags: Precursor
A0A6A5BFF9	NPC1_N domain-containing protein	FDP41_009014	45970	223.966	78.893	215.033	156.042	24.4	9		no GO terms	RecName: Full=NPC intracellular cholesterol transporter 1; AltName: Full=Niemann-Pick C1 protein; Flags: Precursor
A0A6A5BFZ6	U-box domain-containing protein	FDP41_009685	125441	158.067	194.614	144.067	164.258	11.1	9	P:protein catabolic process; P:protein modification process; F:transferase activity; F:catalytic activity, acting on a protein; C:protein-containing complex	P:ubiquitin-dependent protein catabolic process; P:protein ubiquitination; P:ubiquitin-dependent ERAD pathway; F:ubiquitin-protein transferase activity; F:ubiquitin-ubiquitin ligase activity; C:ubiquitin ligase complex	RecName: Full=Ubiquitin conjugation factor E4 A; AltName: Full=RING-type E3 ubiquitin transferase E4 A
A0A6A5BG15	Peptidase_S9 domain-containing protein	FDP41_005254	81001.5	188.315	166.573	417.315	235.677	14.0667	9	F:hydrolase activity; F:catalytic activity, acting on a protein	P:proteolysis; F:serine-type peptidase activity	RecName: Full=Probable dipeptidyl-peptidase 5; AltName: Full=Dipeptidyl-peptidase V; Short=DPP V; Short=DppV; Flags: Precursor
A0A6A5BG33	Uncharacterized protein	FDP41_005274	49441.1	547.946	32.6123	360.198	186.017	19.5667	9		no GO terms	---NA---
A0A6A5BHV0	Uncharacterized protein	FDP41_006916	37004.1	79.7196	103.077	105.59	95.3786	33.8	9	F:calcium ion binding	F:calcium ion binding	RecName: Full=Calmodulin; Short=CaM
A0A6A5BIB0	Uncharacterized protein	FDP41_007191	23197.2	202.1	352.204	261.327	264.961	59.6	9	F:GTPase activity	F:GTPase activity; F:GTP binding	RecName: Full=Ras-related protein Rab-5A
A0A6A5BIS7	40S ribosomal protein SA	FDP41_006190	28688.8	411.993	279.682	222.265	294.765	36.6	9	F:structural molecule activity; C:ribosome; C:protein-containing complex	P:translation; F:structural constituent of ribosome; C:ribosome; C:small ribosomal subunit	RecName: Full=40S ribosomal protein S0
A0A6A5BL65		FDP41_005596	160568	78.7354	124.566	138.643	110.787	7.5	9		no GO terms	RecName: Full=L-2-aminoadipate reductase large subunit; AltName: Full=Alpha-aminoadipate reductase; Short=Alpha-AR; AltName: Full=L-aminoadipate-semialdehyde dehydrogenase
A0A6A5BLC0	COMM domain-containing protein	FDP41_003139	24823.2	171.079	61.585	66.4907	88.8132	52.8	9		no GO terms	---NA---
A0A6A5BN40	CMD domain-containing protein	FDP41_001766	21260.4	124.676	185.105	129.72	144.124	44.8333	9	F:antioxidant activity; F:oxidoreductase activity	F:peroxiredoxin activity	---NA---
A0A6A5BNF3	ADF-H domain-containing protein	FDP41_005494	15490.4	924.678	797.888	1189.53	957.42	31.9	9	F:cytoskeletal protein binding	F:actin binding	RecName: Full=Coactosin-like protein
A0A6A5BNJ8	Actin-related protein 2/3 complex subunit 4	FDP41_005514	19774.1	810.802	700.726	1328.93	910.588	46.4	9	P:cytoskeleton organization; P:protein-containing complex assembly; C:cytoskeleton; C:protein-containing complex	P:actin filament polymerization; P:regulation of actin filament polymerization; P:Arp2/3 complex-mediated actin nucleation; C:Arp2/3 protein complex; C:actin cytoskeleton	RecName: Full=Actin-related protein 2/3 complex subunit 4; AltName: Full=Arp2/3 complex 20 kDa subunit; Short=p20-ARC
A0A6A5BPC0	Uncharacterized protein	FDP41_005389	21468.3	847.351	1401.54	771.469	971.245	41.4	9	F:calcium ion binding	F:calcium ion binding	RecName: Full=Neurocalcin-delta
A0A6A5BQ60	Guanine nucleotide-binding protein subunit beta-like protein	FDP41_005842	158803	201.664	153.277	135.119	161.042	7.1	9	P:intracellular protein transport; P:autophagy; P:vesicle-mediated transport; F:structural molecule activity; C:cytoplasm; C:protein-containing complex	P:autophagosome assembly; P:intracellular protein transport; P:vesicle-mediated transport; F:structural molecule activity; F:protein binding; C:membrane coat	RecName: Full=TSET complex member tstE; AltName: Full=Protein TTRAY1
A0A6A5BQM6	Uncharacterized protein	FDP41_003655	21182.3	928.787	1764.96	938.859	1154.56	44.7667	9	P:signaling; F:GTPase activity	P:small GTPase mediated signal transduction; F:GTPase activity; F:GTP binding	RecName: Full=Cell division control protein 42 homolog; AltName: Full=G25K GTP-binding protein; Flags: Precursor
A0A6A5BQS5	Uncharacterized protein	FDP41_004875	22328.3	1867.6	1669.1	1165.18	1537.16	27.2	9	F:GTPase activity	F:GTPase activity; F:GTP binding	RecName: Full=Ras-related protein Rab-1B
A0A6A5BSK2	Uncharacterized protein	FDP41_003964	43097.6	87.2658	178.28	149.43	132.473	22	9	P:signaling; F:GTPase activity	P:signal transduction; P:G protein-coupled receptor signaling pathway; F:GTPase activity; F:guanyl nucleotide binding; F:G-protein beta/gamma-subunit complex binding	RecName: Full=Guanine nucleotide-binding protein G(o) subunit alpha
A0A6A5BSW2	Serine/threonine-protein phosphatase	FDP41_004175	35256.2	328.056	359.331	389.142	357.973	37.8	9	F:hydrolase activity	F:hydrolase activity	RecName: Full=Serine/threonine-protein phosphatase 4 catalytic subunit; Short=PP4C; Short=Pp4
A0A6A5BUY8	Uncharacterized protein	FDP41_003798	19532	532.577	456.782	423.691	468.864	33.3	9	F:GTPase activity	F:GTPase activity; F:GTP binding	RecName: Full=ADP-ribosylation factor
A0A6A5BV08	Uncharacterized protein	FDP41_003818	70956.1	143.941	229.665	225.921	195.47	18.9	9		no GO terms	RecName: Full=Cytosolic purine 5'-nucleotidase; AltName: Full=Cytosolic 5'-nucleotidase II
A0A6A5BVT9	Uncharacterized protein	FDP41_002909	106165	222.099	46.4095	66.353	88.1059	10.9	9		no IPS match	---NA---
A0A6A5BW09	Seryl-tRNA synthetase	FDP41_002593	54200.9	206.63	302.253	219.42	239.302	20.5	9	P:tRNA metabolic process; P:cellular amino acid metabolic process; F:ligase activity; F:catalytic activity, acting on RNA	P:tRNA aminoacylation for protein translation; P:seryl-tRNA aminoacylation; F:nucleotide binding; F:aminoacyl-tRNA ligase activity; F:serine-tRNA ligase activity; F:ATP binding	RecName: Full=Serine--tRNA ligase, cytoplasmic; AltName: Full=Seryl-tRNA synthetase; Short=SerRS; AltName: Full=Seryl-tRNA(Ser/Sec) synthetase
A0A6A5BX21	Calcium-transporting ATPase	FDP41_002705	108613	427.167	230.717	249.089	290.632	12.8	9	P:transmembrane transport; F:transporter activity; F:hydrolase activity; F:ATP-dependent activity	P:calcium ion transmembrane transport; F:nucleotide binding; F:transporter activity; F:P-type calcium transporter activity; F:ATP binding; F:ATP hydrolysis activity; C:membrane; C:integral component of membrane	RecName: Full=Plasma membrane calcium-transporting ATPase 3; Short=PMCA3; AltName: Full=Plasma membrane calcium ATPase isoform 3; AltName: Full=Plasma membrane calcium pump isoform 3
A0A6A5BX75	Myotubularin phosphatase domain-containing protein	FDP41_001595	115686	258.452	308.98	148.94	228.266	11.5	9		no GO terms	RecName: Full=Myotubularin; AltName: Full=Phosphatidylinositol-3,5-bisphosphate 3-phosphatase; AltName: Full=Phosphatidylinositol-3-phosphate phosphatase
A0A6A5BXL5	ABC transporter domain-containing protein	FDP41_001725	115909	620.91	61.0757	383.207	244.03	10.3667	9	F:ATP binding; C:membrane	F:ATP binding; C:membrane	RecName: Full=Protein white
A0A6A5BXN8	Amidohydro-rel domain-containing protein	FDP41_001614	105884	343.973	93.7668	395.263	233.607	15.1667	9	F:hydrolase activity	F:hydrolase activity; F:hydrolase activity, acting on carbon-nitrogen (but not peptide) bonds	RecName: Full=Amidohydrolase tasK; AltName: Full=Tetramic acid Sch210971/2 biosynthesis cluster protein K
A0A6A5BY44	Rieske domain-containing protein	FDP41_003191	64890.6	290.58	51.7684	343.405	172.867	12.1	9	P:lipid metabolic process; F:oxidoreductase activity	P:cholesterol metabolic process; F:oxidoreductase activity; F:2 iron, 2 sulfur cluster binding	RecName: Full=3-ketosteroid-9-alpha-monooxygenase, oxygenase component; AltName: Full=3-ketosteroid-9-alpha-hydroxylase, oxygenase component; Short=KSH; AltName: Full=Androsta-1,4-diene-3,17-dione 9-alpha-hydroxylase; AltName: Full=Rieske-type oxygenase; Short=RO
A0A6A5BZ11	Uncharacterized protein	FDP41_001890	110434	24.8902	80.2074	29.3317	38.8323	12.1667	9		no GO terms	---NA---
A0A6A5BZP5	Uncharacterized protein	FDP41_002110	48382.9	249.002	483.247	356.231	349.973	22.5	9		no GO terms	---NA---
A0A6A5C1Q4	hSac2 domain-containing protein	FDP41_001808	134775	104.064	45.2466	56.7024	64.3915	11.5	9		no GO terms	---NA---
A0A6A5C3D4	Uncharacterized protein	FDP41_013594	93339.1	934.39	1829.39	2639.39	1652.39	10.7	9		no IPS match	---NA---
A0A6A5C446	G domain-containing protein	FDP41_013111	80996.9	234.167	256.391	164.592	214.591	16.0667	9	F:GTP binding	F:GTP binding	---NA---
A0A6A5C5M3	Uncharacterized protein	FDP41_012938	59255.8	195.592	401.894	338.067	298.416	17.8333	9	P:regulation of transcription, DNA-templated	P:regulation of transcription, DNA-templated; F:protein binding	RecName: Full=Diacylglycerol kinase eta; Short=DAG kinase eta
A0A6A5C623	AMP-binding domain-containing protein	FDP41_012538	97094.8	521.023	55.6857	246.997	192.796	11.3333	9		no GO terms	RecName: Full=Fatty acid CoA ligase Acsl3; AltName: Full=Arachidonate--CoA ligase; AltName: Full=Long-chain acyl-CoA synthetase 3; Short=LACS 3; AltName: Full=Long-chain-fatty-acid--CoA ligase 3; AltName: Full=Medium-chain acyl-CoA ligase Acsl3
A0A6A5C679	C2 domain-containing protein	FDP41_011262	25242.1	1846.46	1487.27	864.098	1333.82	30.3	9		no GO terms	RecName: Full=Cytosolic phospholipase A2 beta; Short=cPLA2-beta; AltName: Full=Lysophospholipase A1 group IVB; AltName: Full=Phospholipase A2 group IVB
A0A6A5C6R9	Uncharacterized protein	FDP41_000036	243321	46.3812	72.2547	86.6874	66.23	5.7	9	F:nucleic acid binding; F:ATP binding	F:nucleic acid binding; F:ATP binding	RecName: Full=ATP-dependent DNA helicase Hel308
A0A6A5C6T1	Ribosomal_S7 domain-containing protein	FDP41_010531	21965.6	852.875	667.222	675.595	727.133	50.8	9	F:structural molecule activity; C:ribosome; C:protein-containing complex	P:translation; F:structural constituent of ribosome; C:small ribosomal subunit	RecName: Full=40S ribosomal protein S5
A0A6A5C7A7	Pyruvate, phosphate dikinase	FDP41_010731	126463	139.355	143.43	40.8041	93.4305	12.8333	9	F:transferase activity	P:pyruvate metabolic process; P:nucleobase-containing compound metabolic process; P:phosphorylation; F:catalytic activity; F:ATP binding; F:kinase activity; F:transferase activity, transferring phosphorus-containing groups; F:nucleobase-containing compound kinase activity; F:pyruvate, phosphate dikinase activity	RecName: Full=Pyruvate, phosphate dikinase; AltName: Full=Pyruvate, orthophosphate dikinase
A0A6A5C7J6	MHD domain-containing protein	FDP41_011079	48969.3	595.01	447.26	577.194	535.552	23.3	9	P:intracellular protein transport; P:vesicle-mediated transport; C:cytoplasm; C:protein-containing complex	P:intracellular protein transport; P:vesicle-mediated transport; C:clathrin adaptor complex	RecName: Full=AP-2 complex subunit mu; AltName: Full=AP-2 mu chain; AltName: Full=Clathrin assembly protein complex 2 mu medium chain; AltName: Full=Clathrin coat assembly protein AP50; AltName: Full=Clathrin coat-associated protein AP50; AltName: Full=Mu2-adaptin; AltName: Full=Plasma membrane adaptor AP-2 50 kDa protein
A0A6A5C7S4	T-complex protein 1 subunit gamma	FDP41_007731	59627.1	109.733	114.728	116.601	113.65	19.6	9	P:protein folding; F:hydrolase activity; F:ATP-dependent activity	P:protein folding; F:ATP binding; F:ATP hydrolysis activity; F:unfolded protein binding	RecName: Full=T-complex protein 1 subunit gamma; Short=TCP-1-gamma; AltName: Full=CCT-gamma
A0A6A5C7W0	Aminotran_5 domain-containing protein	FDP41_007771	96637	234.361	419.751	451.868	354.239	12.1667	9	F:catalytic activity	F:catalytic activity	---NA---
A0A6A5C8K3	Uncharacterized protein	FDP41_010823	44227.2	1106.45	637.844	534.146	722.386	28.1667	9	P:protein modification process	P:cellular protein modification process; P:protein transport	RecName: Full=Ubiquitin-conjugating enzyme E2 variant 3; Short=UEV-3; AltName: Full=EV and lactate/malate dehydrogenase domain-containing protein
A0A6A5C945		FDP41_011665	45194.9	595.01	447.26	577.194	535.552	25.1	9	P:intracellular protein transport; P:vesicle-mediated transport; C:cytoplasm; C:protein-containing complex	P:intracellular protein transport; P:vesicle-mediated transport; C:clathrin adaptor complex	RecName: Full=AP-2 complex subunit mu; AltName: Full=AP-2 mu chain; AltName: Full=Clathrin assembly protein complex 2 mu medium chain; AltName: Full=Clathrin coat assembly protein AP50; AltName: Full=Clathrin coat-associated protein AP50; AltName: Full=Mu2-adaptin; AltName: Full=Plasma membrane adaptor AP-2 50 kDa protein
A0A6A5CAC9	40S ribosomal protein S4	FDP41_011538	30593	2807.34	2109.03	1617.99	2123.82	39.7667	9	F:RNA binding; F:structural molecule activity; C:ribosome	P:translation; F:RNA binding; F:structural constituent of ribosome; C:ribosome	RecName: Full=40S ribosomal protein S4
A0A6A5CB00	Formyltetrahydrofolate synthetase	FDP41_010797	79043.6	201.628	233.86	272.257	234.151	16.7	9	F:ligase activity	F:formate-tetrahydrofolate ligase activity; F:ATP binding	RecName: Full=C-1-tetrahydrofolate synthase, cytoplasmic; Short=C1-THF synthase; Includes: RecName: Full=Methylenetetrahydrofolate dehydrogenase; Includes: RecName: Full=Methenyltetrahydrofolate cyclohydrolase; Includes: RecName: Full=Formyltetrahydrofolate synthetase
A0A6A5CCZ3	Uncharacterized protein	FDP41_000250	47634.3	308.884	572.79	317.098	382.82	25.5	9	F:lipid binding	F:lipid binding	RecName: Full=Oxysterol-binding protein-related protein 9; Short=ORP-9; Short=OSBP-related protein 9
A0A6A5CDF6	WH2 domain-containing protein	FDP41_000493	57013.7	339.876	590.684	266.489	376.806	14.4	9	P:cytoskeleton organization; F:cytoskeletal protein binding; C:cytoskeleton	P:actin cytoskeleton organization; F:actin binding; C:cytoskeleton	---NA---
A0A6A5CDT9	Protein kinase domain-containing protein	FDP41_000643	106098	116.743	71.0823	75.0863	85.4117	10.2	9	P:protein modification process; F:transferase activity; F:catalytic activity, acting on a protein	P:protein phosphorylation; F:protein kinase activity; F:ATP binding	RecName: Full=N-terminal kinase-like protein; AltName: Full=SCY1-like protein 1
A0A6A5CFV4	COP9 signalosome complex subunit 2	FDP41_000359	52299.8	82.8751	94.4759	84.3835	87.0965	19.8	9	C:nucleus; C:protein-containing complex	C:COP9 signalosome	RecName: Full=COP9 signalosome complex subunit 2; Short=Signalosome subunit 2
A0A6A5CHV2	Guanine nucleotide-binding protein subunit beta-like protein	FDP41_000768	39693.7	540.593	428.111	516.16	492.497	25.7667	9	P:signaling	P:signal transduction; F:protein binding	RecName: Full=Guanine nucleotide-binding protein G(I)/G(S)/G(T) subunit beta-1; AltName: Full=Transducin beta chain 1
A0A6A5CI94	Uncharacterized protein	FDP41_000074	96197.6	170.17	89.2144	100.273	115.036	14.0667	9	P:intracellular protein transport; C:cytoplasm	P:intracellular protein transport; P:vacuole organization; C:cytoplasm	RecName: Full=Vacuolar protein sorting-associated protein 16 homolog
A0A6A5CIS9	Carboxypeptidase	FDP41_000254	55958.6	396.989	219.872	721.441	397.847	17.4	9	F:hydrolase activity; F:catalytic activity, acting on a protein	P:proteolysis; F:serine-type carboxypeptidase activity	RecName: Full=Lysosomal protective protein; AltName: Full=Carboxypeptidase C; AltName: Full=Carboxypeptidase L; AltName: Full=Cathepsin A; AltName: Full=Protective protein cathepsin A; Short=PPCA; AltName: Full=Protective protein for beta-galactosidase; Contains: RecName: Full=Lysosomal protective protein 32 kDa chain; Contains: RecName: Full=Lysosomal protective protein 20 kDa chain; Flags: Prec…
A0A6A5CIZ0	Methionyl-tRNA synthetase	FDP41_000217	85028.9	228.509	342.654	279.658	279.766	16.2	9	P:tRNA metabolic process; P:cellular amino acid metabolic process; F:RNA binding; F:ligase activity; F:catalytic activity, acting on RNA	P:tRNA aminoacylation for protein translation; P:methionyl-tRNA aminoacylation; F:tRNA binding; F:nucleotide binding; F:aminoacyl-tRNA ligase activity; F:methionine-tRNA ligase activity; F:ATP binding	RecName: Full=Methionine--tRNA ligase; AltName: Full=Methionyl-tRNA synthetase; Short=MetRS
A0A6A5BCF7	Beta-hexosaminidase	FDP41_009264	78714.1	549.416	66.6961	316.846	226.438	13.2	8	P:carbohydrate metabolic process; F:hydrolase activity	P:carbohydrate metabolic process; F:hydrolase activity, hydrolyzing O-glycosyl compounds; F:beta-N-acetylhexosaminidase activity	RecName: Full=Beta-hexosaminidase subunit alpha; AltName: Full=Beta-N-acetylhexosaminidase subunit alpha; Short=Hexosaminidase subunit A; AltName: Full=N-acetyl-beta-glucosaminidase subunit alpha; Flags: Precursor
A0A6A5BD36	Uncharacterized protein	FDP41_001447	16614.8	94.1285	128.282	128.774	115.852	67.1	8		no GO terms	RecName: Full=2-iminobutanoate/2-iminopropanoate deaminase; AltName: Full=Enamine/imine deaminase
A0A6A5BD40	Phospholipid-transporting ATPase	FDP41_009690	132625	711.675	190.137	372.026	369.239	7.1	8	F:transporter activity; F:hydrolase activity; F:ATP-dependent activity	P:phospholipid transport; F:nucleotide binding; F:magnesium ion binding; F:transporter activity; F:ATP binding; F:ATP hydrolysis activity; F:ATPase-coupled intramembrane lipid transporter activity; C:integral component of membrane	RecName: Full=Probable phospholipid-transporting ATPase IIB; AltName: Full=ATPase class II type 9B
A0A6A5BD42	Neutral ceramidase	FDP41_005140	82209.3	179.349	38.8092	141.385	99.4669	12.8	8	P:lipid metabolic process; F:hydrolase activity	P:ceramide catabolic process; F:N-acylsphingosine amidohydrolase activity	RecName: Full=Neutral ceramidase; Short=N-CDase; Short=NCDase; AltName: Full=Acylsphingosine deacylase 2; AltName: Full=N-acylsphingosine amidohydrolase 2; Contains: RecName: Full=Neutral ceramidase soluble form
A0A6A5BD90	Protein kinase domain-containing protein	FDP41_009771	80649.6	102.349	219.755	156.467	152.107	16.5	8	P:protein modification process; F:transferase activity; F:catalytic activity, acting on a protein	P:protein phosphorylation; F:protein kinase activity; F:ATP binding	RecName: Full=Serine/threonine-protein kinase Nek11; AltName: Full=Never in mitosis A-related kinase 11; Short=NimA-related protein kinase 11
A0A6A5BDU1	PH domain-containing protein	FDP41_008970	82767	245.254	296.212	276.153	271.721	13	8		no GO terms	RecName: Full=Probable E3 ubiquitin-protein ligase HERC4; AltName: Full=HECT domain and RCC1-like domain-containing protein 4; AltName: Full=HECT-type E3 ubiquitin transferase HERC4
A0A6A5BDY5	Uncharacterized protein	FDP41_009000	55406.2	156.529	122.257	97.7932	123.233	23.2667	8	F:protein binding	F:protein binding	RecName: Full=Signal transducing adapter molecule 2; Short=STAM-2; AltName: Full=Hrs-binding protein
A0A6A5BE23	Uncharacterized protein	FDP41_009237	43480.3	144.273	166.073	138.841	149.28	23.3667	8	P:signaling; F:GTPase activity	P:signal transduction; P:G protein-coupled receptor signaling pathway; F:GTPase activity; F:guanyl nucleotide binding; F:G-protein beta/gamma-subunit complex binding	RecName: Full=Guanine nucleotide-binding protein G(o) subunit alpha
A0A6A5BEA4	Uncharacterized protein	FDP41_009298	212129	104.805	162.155	86.6837	113.785	4.43333	8	P:signaling; C:protein-containing complex	P:TOR signaling; C:TORC2 complex	RecName: Full=Protein pianissimo A; AltName: Full=Developmental gene 1117 protein; AltName: Full=Protein pianissimo; AltName: Full=Target of rapamycin complex 2 subunit piaA; Short=TORC2 subunit piaA
A0A6A5BEB3	Uncharacterized protein	FDP41_004868	246768	82.6332	106.721	131.108	104.957	4.43333	8		no GO terms	RecName: Full=Neurogenic locus notch homolog protein 1; Short=Notch 1; Contains: RecName: Full=Notch 1 extracellular truncation; Short=NEXT; Contains: RecName: Full=Notch 1 intracellular domain; Short=NICD; Flags: Precursor
A0A6A5BFD1	Guanine nucleotide-binding protein subunit beta-like protein	FDP41_008927	89195.8	110.293	103.625	83.6837	98.526	10.2	8	F:protein binding	F:protein binding	RecName: Full=Phospholipase A-2-activating protein; Short=PLA2P; Short=PLAP
A0A6A5BFQ2	Uncharacterized protein	FDP41_004562	60750.6	201.674	39.5615	134.493	102.378	14.9	8	F:hydrolase activity	P:organic substance metabolic process; F:hydrolase activity, hydrolyzing O-glycosyl compounds	RecName: Full=Endoglycoceramidase; Short=EGCase; AltName: Full=Glycosphingolipid-specific enzyme; Short=GSL-specific enzyme; Flags: Precursor
A0A6A5BFU9	Uncharacterized protein	FDP41_008220	54188.3	846.082	215.533	539.797	461.727	17	8		no GO terms	RecName: Full=Putative acid phosphatase 10
A0A6A5BFV0	Uncharacterized protein	FDP41_009635	15249.8	467.492	534.523	427.56	474.511	39.9	8		no GO terms	RecName: Full=Uncharacterized protein MK0525; AltName: Full=OrfX
A0A6A5BGA0	Uncharacterized protein	FDP41_004178	27675	1135.38	590.266	782.934	806.561	30.3	8	P:vesicle-mediated transport	P:vesicle-mediated transport; C:integral component of membrane	RecName: Full=Vesicle-associated membrane protein 7; Short=VAMP-7; AltName: Full=Synaptobrevin-like protein 1
A0A6A5BH06	Uncharacterized protein	FDP41_006702	213302	92.2738	115.466	90.6233	98.8382	5.43333	8	P:cellular amino acid metabolic process; P:nucleobase-containing small molecule metabolic process; F:ligase activity	P:'de novo' pyrimidine nucleobase biosynthetic process; P:glutamine metabolic process; P:nitrogen compound metabolic process; F:carbamoyl-phosphate synthase (glutamine-hydrolyzing) activity; F:ATP binding; F:metal ion binding	RecName: Full=Carbamoyl-phosphate synthase large chain; AltName: Full=Carbamoyl-phosphate synthetase ammonia chain
A0A6A5BHC0	Uncharacterized protein	FDP41_006706	38684.8	1486.19	2868.43	2011.53	2046.83	19.9	8		no GO terms	---NA---
A0A6A5BHQ9	Uncharacterized protein	FDP41_008282	100375	104.514	161.5	91.0984	115.421	9.9	8	F:lipid binding	F:protein binding; F:lipid binding	RecName: Full=Serine/threonine-protein phosphatase 6 regulatory ankyrin repeat subunit C; Short=PP6-ARS-C; Short=Serine/threonine-protein phosphatase 6 regulatory subunit ARS-C
A0A6A5BHR4	Uncharacterized protein	FDP41_003395	64447	931.74	391.47	419.342	534.795	11.8	8		no GO terms	---NA---
A0A6A5BID4	Uncharacterized protein	FDP41_007205	403899	109.853	93.3815	96.5431	99.6777	3.2	8	F:protein binding	F:protein binding	RecName: Full=Neurobeachin-like protein 2
A0A6A5BIJ4	Uncharacterized protein	FDP41_007271	123218	191.513	147.689	101.204	141.987	9.53333	8		no GO terms	---NA---
A0A6A5BIT9	Superoxide dismutase	FDP41_006246	22306.1	495.007	471.7	538.326	500.927	36.4	8	F:antioxidant activity; F:oxidoreductase activity	P:superoxide metabolic process; F:superoxide dismutase activity; F:metal ion binding	RecName: Full=Superoxide dismutase [Fe]
A0A6A5BJB8	Uncharacterized protein	FDP41_006533	23646.7	293.066	535.02	400.11	397.349	43.6667	8	F:GTPase activity	F:GTPase activity; F:GTP binding	RecName: Full=Ras-related protein Rab-1B
A0A6A5BK96	Uncharacterized protein	FDP41_006506	120155	172.119	233.495	134.186	175.363	9.7	8	F:protein binding	F:protein binding	RecName: Full=Protein NPG1; AltName: Full=NO POLLEN GERMINATION 1
A0A6A5BKD9	Uncharacterized protein	FDP41_002283	28373.7	225.983	383.76	277.995	288.885	26	8	P:cellular modified amino acid metabolic process; P:sulfur compound metabolic process	P:glutathione metabolic process; F:protein binding	RecName: Full=Maleylacetoacetate isomerase; Short=MAAI
A0A6A5BKM9	Ubiquitinyl hydrolase 1	FDP41_005440	53993.3	107.81	128.62	85.9776	106.035	17.1333	8	P:protein catabolic process; P:protein modification process; F:hydrolase activity; F:catalytic activity, acting on a protein	P:protein deubiquitination; P:proteasome-mediated ubiquitin-dependent protein catabolic process; F:thiol-dependent deubiquitinase; F:protein binding	RecName: Full=Ubiquitin carboxyl-terminal hydrolase 14; AltName: Full=Deubiquitinating enzyme 14; AltName: Full=Ubiquitin thioesterase 14; AltName: Full=Ubiquitin-specific-processing protease 14
A0A6A5BKQ7	Uncharacterized protein	FDP41_003579	51400.3	150.946	52.9429	123.887	99.667	18.2	8	F:catalytic activity	F:catalytic activity	---NA---
A0A6A5BKS9	Chorein_N domain-containing protein	FDP41_006642	250465	293.406	290.404	202.951	258.595	4.23333	8		no GO terms	---NA---
A0A6A5BKZ6	Acetyl-CoA carboxylase	FDP41_005550	188767	112.62	154.248	147.44	136.82	6.7	8	P:lipid metabolic process; F:ligase activity	P:fatty acid biosynthetic process; F:acetyl-CoA carboxylase activity; F:ATP binding; F:metal ion binding	RecName: Full=Acetyl-CoA carboxylase, mitochondrial; Short=ACC; Includes: RecName: Full=Biotin carboxylase; Flags: Precursor
A0A6A5BL56	Uncharacterized protein	FDP41_006204	104247	1233.93	259.139	1605.81	800.764	11.1667	8		no GO terms	---NA---
A0A6A5BL66	Uncharacterized protein	FDP41_008323	141496	303.798	324.181	318.051	315.227	9.7	8		no GO terms	---NA---
A0A6A5BLL3	1,2-dihydroxy-3-keto-5-methylthiopentene dioxygenase	FDP41_005993	20890.9	184.216	328.469	443.572	299.407	35.4	8	P:cellular amino acid metabolic process; P:sulfur compound metabolic process; F:oxidoreductase activity	P:L-methionine salvage from methylthioadenosine; F:acireductone dioxygenase [iron(II)-requiring] activity; F:oxidoreductase activity	RecName: Full=1,2-dihydroxy-3-keto-5-methylthiopentene dioxygenase; AltName: Full=Acireductone dioxygenase (Fe(2+)-requiring); Short=ARD; Short=Fe-ARD; AltName: Full=Membrane-type 1 matrix metalloproteinase cytoplasmic tail-binding protein 1; Short=MTCBP-1
A0A6A5BM69	Uncharacterized protein	FDP41_006972	227043	73.6365	75.7237	113.7	85.9071	3.8	8		no GO terms	RecName: Full=HEAT repeat-containing protein 5A
A0A6A5BMZ4	Uncharacterized protein	FDP41_002227	25659.2	191.298	118.605	129.992	143.409	26.5	8	P:vesicle-mediated transport	P:vesicle-mediated transport; C:integral component of membrane	RecName: Full=Vesicle-associated membrane protein 4; Short=VAMP-4
A0A6A5BP09	UDP-glucuronate decarboxylase	FDP41_004021	37288.3	86.171	155.429	158.409	128.497	35.5667	8	P:carbohydrate metabolic process; F:lyase activity	P:D-xylose metabolic process; F:UDP-glucuronate decarboxylase activity; F:NAD+ binding	RecName: Full=UDP-glucuronic acid decarboxylase 1; AltName: Full=UDP-glucuronate decarboxylase 1; Short=UGD; Short=UXS-1
A0A6A5BP41	TCTP domain-containing protein	FDP41_001927	20087.8	377.059	754.663	789.768	607.977	48.3667	8		no GO terms	RecName: Full=Translationally-controlled tumor protein homolog; Short=TCTP
A0A6A5BPD4	Uncharacterized protein	FDP41_004161	21450.6	623.088	724.881	519.599	616.825	39.6667	8		no IPS match	---NA---
A0A6A5BPS8	Uncharacterized protein	FDP41_004789	218245	78.0767	69.5119	51.614	65.4309	5.2	8	F:cytoskeletal motor activity; C:cytoskeleton; C:protein-containing complex	F:cytoskeletal motor activity; C:myosin complex	---NA---
A0A6A5BPX0	Uncharacterized protein	FDP41_004933	93745.1	71.3213	59.6045	53.9078	61.1951	12.5	8	P:protein modification process; F:hydrolase activity; F:catalytic activity, acting on a protein	P:protein dephosphorylation; P:dephosphorylation; F:protein binding; F:protein tyrosine/serine/threonine phosphatase activity; F:phosphatase activity	RecName: Full=Leucine-rich repeat protein soc-2 homolog; AltName: Full=Protein Sur-8 homolog; AltName: Full=Protein soc-2 homolog
A0A6A5BQ42	Glucose-6-phosphate isomerase	FDP41_013377	68266.5	351.57	468.282	503.834	436.116	14.6667	8	P:carbohydrate metabolic process; P:generation of precursor metabolites and energy; P:nucleobase-containing small molecule metabolic process; P:carbohydrate derivative metabolic process; F:isomerase activity	P:gluconeogenesis; P:glycolytic process; F:glucose-6-phosphate isomerase activity	RecName: Full=Glucose-6-phosphate isomerase; Short=GPI; AltName: Full=Phosphoglucose isomerase; Short=PGI; AltName: Full=Phosphohexose isomerase; Short=PHI
A0A6A5BQ95	Beta-lactamase domain-containing protein	FDP41_005882	96548.6	361.805	66.4713	114.221	140.05	10.4	8		no GO terms	RecName: Full=Protein flp; AltName: Full=FmtA-like protein
A0A6A5BQG7	UDENN domain-containing protein	FDP41_001700	41932.2	218.315	77.6758	72.8878	107.319	24.5333	8		no GO terms	RecName: Full=DENN domain-containing protein 10; AltName: Full=Protein FAM45A
A0A6A5BR13	Uncharacterized protein	FDP41_005373	162138	268.536	221.302	234.976	240.808	6.83333	8	F:oxidoreductase activity	F:iron ion binding; F:oxidoreductase activity; F:metal ion binding; F:flavin adenine dinucleotide binding; F:iron-sulfur cluster binding; F:FAD binding	RecName: Full=Xanthine dehydrogenase/oxidase; Includes: RecName: Full=Xanthine dehydrogenase; Short=XD; Includes: RecName: Full=Xanthine oxidase; Short=XO; AltName: Full=Xanthine oxidoreductase; Short=XOR
A0A6A5BS71	Uncharacterized protein	FDP41_004243	138515	126.21	39.5778	107.559	81.2952	9.4	8	C:membrane	C:membrane	---NA---
A0A6A5BSH1	DUF4139 domain-containing protein	FDP41_003634	78419.5	251.789	74.1495	485.44	208.494	14.5333	8		no GO terms	---NA---
A0A6A5BSI1	Rho-GAP domain-containing protein	FDP41_012801	87259.1	95.2829	219.898	112.626	133.135	14	8	P:signaling	P:signal transduction	RecName: Full=Rho GTPase-activating protein 45; AltName: Full=Minor histocompatibility protein HA-1
A0A6A5BSJ5	Uncharacterized protein	FDP41_002661	68299.8	428.071	556.218	198.879	361.784	18.5	8	F:lipid binding	F:calcium-dependent phospholipid binding	RecName: Full=Copine-9; AltName: Full=Copine IX
A0A6A5BSS5	Aspartyl-tRNA synthetase	FDP41_003731	64854.2	191.663	227.404	127.001	176.894	17.5	8	P:tRNA metabolic process; P:cellular amino acid metabolic process; F:ligase activity; F:catalytic activity, acting on RNA; C:cytoplasm	P:tRNA aminoacylation for protein translation; P:aspartyl-tRNA aminoacylation; F:nucleotide binding; F:nucleic acid binding; F:aminoacyl-tRNA ligase activity; F:aspartate-tRNA ligase activity; F:ATP binding; C:cytoplasm	RecName: Full=Aspartate--tRNA ligase, cytoplasmic; AltName: Full=Aspartyl-tRNA synthetase; Short=AspRS
A0A6A5BSW7	Protein kinase domain-containing protein	FDP41_003443	104679	133.215	124.287	86.5812	112.754	11.5667	8	P:protein modification process; F:transferase activity; F:catalytic activity, acting on a protein	P:protein phosphorylation; F:protein kinase activity; F:ATP binding	RecName: Full=SCY1-like protein 2; AltName: Full=Coated vesicle-associated kinase of 104 kDa
A0A6A5BUB4	Uncharacterized protein	FDP41_003166	44239.9	522.195	880.771	537.208	627.498	19.1	8	P:superoxide metabolic process; F:metal ion binding	P:superoxide metabolic process; F:metal ion binding	RecName: Full=Superoxide dismutase [Cu-Zn]
A0A6A5BUF1	Kazal-like domain-containing protein	FDP41_012760	35335.3	97.18	328.171	631.459	272.066	20.6667	8	F:protein binding	F:protein binding	RecName: Full=Leech-derived tryptase inhibitor C; Short=LDTI-C; Contains: RecName: Full=Leech-derived tryptase inhibitor B; Short=LDTI-B; Contains: RecName: Full=Leech-derived tryptase inhibitor A; Short=LDTI-A
A0A6A5BUH5	Methylenetetrahydrofolate reductase	FDP41_003236	68153.3	507.259	501.634	353.745	448.163	16	8	P:cellular amino acid metabolic process; P:sulfur compound metabolic process; F:oxidoreductase activity	P:methionine metabolic process; F:methylenetetrahydrofolate reductase (NAD(P)H) activity	RecName: Full=5,10-methylenetetrahydrofolate reductase
A0A6A5BUN4	Uncharacterized protein	FDP41_012440	22401.4	1734.85	2834.15	2636.81	2349.2	30.3	8	P:signaling; F:GTPase activity	P:small GTPase mediated signal transduction; F:GTPase activity; F:GTP binding	RecName: Full=Cell division control protein 42 homolog; AltName: Full=G25K GTP-binding protein; Flags: Precursor
A0A6A5BUU1	Protein kinase domain-containing protein	FDP41_002086	39475.1	1165.1	900.547	710.025	906.529	23.4	8	P:protein modification process; F:transferase activity; F:catalytic activity, acting on a protein	P:protein phosphorylation; F:protein kinase activity; F:ATP binding	RecName: Full=Casein kinase I isoform delta; Short=CKI-delta; Short=CKId; AltName: Full=Tau-protein kinase CSNK1D
A0A6A5BUU2	Bifunctional dihydrofolate reductase-thymidylate synthase	FDP41_003502	68020.1	379.418	257.472	377.335	332.806	16	8	P:cellular modified amino acid metabolic process; P:nucleobase-containing small molecule metabolic process; P:carbohydrate derivative metabolic process; F:oxidoreductase activity; F:transferase activity	P:dTMP biosynthetic process; P:one-carbon metabolic process; P:tetrahydrofolate biosynthetic process; F:dihydrofolate reductase activity; F:thymidylate synthase activity; F:transferase activity, transferring one-carbon groups	RecName: Full=Thymidylate synthase; Short=TS; Short=TSase
A0A6A5BV51	ANK_REP_REGION domain-containing protein	FDP41_012885	92769.4	279.359	367.143	493.52	369.914	11.6	8	P:signaling; F:GTPase activity	P:signal transduction; F:GTPase activity; F:protein binding; F:GTP binding; C:membrane	RecName: Full=GTP-binding protein Di-Ras2; AltName: Full=Distinct subgroup of the Ras family member 2; Flags: Precursor
A0A6A5BVX1	Uncharacterized protein	FDP41_003202	26242.5	453.594	207.306	158.618	246.156	30.6	8	P:transmembrane transport; F:transporter activity; F:ATP-dependent activity; C:protein-containing complex	P:proton transmembrane transport; F:proton-transporting ATPase activity, rotational mechanism; C:proton-transporting two-sector ATPase complex, catalytic domain	RecName: Full=V-type proton ATPase subunit E; Short=V-ATPase subunit E; AltName: Full=Vacuolar proton pump subunit E
A0A6A5BW41	NEDD8-activating enzyme E1 regulatory subunit	FDP41_011223	62294.2	419.803	516.109	425.788	451.85	23.6	8	P:protein modification process; F:ligase activity; F:catalytic activity, acting on a protein	P:protein neddylation; F:ubiquitin-like modifier activating enzyme activity; F:NEDD8 activating enzyme activity	RecName: Full=SUMO-activating enzyme subunit 1; AltName: Full=Ubiquitin-like 1-activating enzyme E1A; Contains: RecName: Full=SUMO-activating enzyme subunit 1, N-terminally processed
A0A6A5BW65	t-SNARE coiled-coil homology domain-containing protein	FDP41_001257	32556.9	284.596	176.27	175.137	206.345	21.1	8	P:vesicle-mediated transport	P:vesicle-mediated transport; P:Golgi vesicle transport; C:membrane	RecName: Full=Syntaxin-6
A0A6A5BXX9	Uncharacterized protein	FDP41_001507	102028	38.9133	33.4757	947.564	107.27	8	8		no GO terms	RecName: Full=Teneurin-3; Short=Ten-3; AltName: Full=Protein Odd Oz/ten-m homolog 3; AltName: Full=Tenascin-M3; Short=Ten-m3; AltName: Full=Teneurin transmembrane protein 3
A0A6A5BYI4	PALP domain-containing protein	FDP41_001737	33689.8	298.837	393.945	465.713	379.894	35.8	8		no GO terms	RecName: Full=Cysteine synthase, chloroplastic/chromoplastic; AltName: Full=CSase B; Short=CS-B; AltName: Full=O-acetylserine (thiol)-lyase; AltName: Full=O-acetylserine sulfhydrylase; AltName: Full=OAS-TL B; Flags: Precursor
A0A6A5BZ15	Arp2/3 complex 34 kDa subunit	FDP41_000985	35633.3	394.689	290.303	333.689	336.886	25.5	8	P:cytoskeleton organization; P:protein-containing complex assembly; C:cytoskeleton; C:protein-containing complex	P:actin filament polymerization; P:regulation of actin filament polymerization; P:Arp2/3 complex-mediated actin nucleation; C:Arp2/3 protein complex; C:actin cytoskeleton	RecName: Full=Actin-related protein 2/3 complex subunit 2; AltName: Full=Arp2/3 complex 34 kDa subunit; Short=p34-ARC
A0A6A5BZX8	Uncharacterized protein	FDP41_001037	59284.5	184.875	151.413	217.936	182.722	16.9	8	F:selenium binding	F:selenium binding	RecName: Full=Methanethiol oxidase; Short=MTO; AltName: Full=Selenium-binding protein 1
A0A6A5C0N2	Metallophos domain-containing protein	FDP41_013358	51004.6	232.764	72.6074	267.32	165.314	22.7	8	F:hydrolase activity	F:hydrolase activity	RecName: Full=Acid sphingomyelinase-like phosphodiesterase 3a; Short=ASM-like phosphodiesterase 3a; Flags: Precursor
A0A6A5C0P4	Uncharacterized protein	FDP41_011025	114326	57.7366	131.538	68.532	80.4387	10.1	8		no GO terms	---NA---
A0A6A5C0Q4	Uncharacterized protein	FDP41_011035	123328	87.7552	166.381	72.543	101.935	9.8	8		no GO terms	---NA---
A0A6A5C1B6	Terpene cyclase/mutase family member	FDP41_013234	100766	143.916	28.1261	238.024	98.7673	10.1667	8	P:lipid metabolic process; F:isomerase activity; C:lipid droplet	P:triterpenoid biosynthetic process; F:intramolecular transferase activity; C:lipid droplet	RecName: Full=Cycloartenol synthase
A0A6A5C3C2	ABC transporter domain-containing protein	FDP41_013030	42208.1	531.883	219.444	219.855	294.957	19.6333	8	F:ATP binding	F:ATP binding	RecName: Full=Lipoprotein-releasing system ATP-binding protein LolD
A0A6A5C3K5	ANK_REP_REGION domain-containing protein	FDP41_007862	122671	171.46	141.774	134.619	148.464	9.4	8	F:protein binding	F:protein binding	RecName: Full=Osteoclast-stimulating factor 1
A0A6A5C458	Protein kinase domain-containing protein	FDP41_013489	109671	482.704	408.987	346.513	408.981	11	8	P:protein modification process; F:transferase activity; F:catalytic activity, acting on a protein	P:protein phosphorylation; F:protein kinase activity; F:ATP binding	RecName: Full=Cytokinesis protein sepH; AltName: Full=Serine/threonine-protein kinase sepH
A0A6A5C4U4	Peptidase_M3 domain-containing protein	FDP41_012678	88222	90.2846	104.648	65.2899	85.1261	11.8333	8	F:hydrolase activity; F:catalytic activity, acting on a protein	P:proteolysis; F:metalloendopeptidase activity; F:metallopeptidase activity	RecName: Full=Neurolysin, mitochondrial; AltName: Full=Microsomal endopeptidase; Short=MEP; AltName: Full=Mitochondrial oligopeptidase M; AltName: Full=Neurotensin endopeptidase; Flags: Precursor
A0A6A5C4U9	Uncharacterized protein	FDP41_012469	22609.1	410.932	492.044	358.689	417.027	30.5	8	P:signaling; F:GTPase activity	P:small GTPase mediated signal transduction; F:GTPase activity; F:GTP binding	RecName: Full=Ras-related C3 botulinum toxin substrate 1; AltName: Full=p21-Rac1; Flags: Precursor
A0A6A5C629	Uncharacterized protein	FDP41_011212	60797.7	83.9405	96.7869	65.9266	81.2113	14.2	8	F:protein binding	F:protein binding	RecName: Full=Thioredoxin; Short=Trx
A0A6A5C6H1	Vps53_N domain-containing protein	FDP41_012077	106370	226.684	124.809	103.74	143.176	9.63333	8	P:vesicle-mediated transport; C:Golgi apparatus; C:cytoplasmic vesicle; C:protein-containing complex	P:retrograde transport, endosome to Golgi; C:GARP complex	RecName: Full=Vacuolar protein sorting-associated protein 53 homolog
A0A6A5C6M1	Uncharacterized protein	FDP41_010730	57999.8	240.964	193.187	136.503	185.221	17.4	8	P:intracellular protein transport	P:intracellular protein transport; F:protein binding	RecName: Full=Gamma-soluble NSF attachment protein; Short=SNAP-gamma; AltName: Full=N-ethylmaleimide-sensitive factor attachment protein gamma
A0A6A5C6X7	Calponin-homology (CH) domain-containing protein	FDP41_010571	188521	156.992	162.261	104.929	138.781	4.6	8	F:hydrolase activity	F:protein binding; F:phosphatase activity	---NA---
A0A6A5C6Z2	Ras-related protein Rab	FDP41_011562	25672.9	459.248	342.206	258.39	343.719	42.5	8	P:vesicle-mediated transport; F:GTPase activity; C:Golgi apparatus	P:vesicle-mediated transport; F:GTPase activity; F:GTP binding; C:Golgi apparatus; C:trans-Golgi network; C:vesicle	RecName: Full=Ras-related protein Rab-13; Flags: Precursor
A0A6A5C754	Uncharacterized protein	FDP41_012907	344343	87.0089	119.522	108.056	103.965	3.7	8	F:molecular function regulator	P:regulation of translation; P:positive regulation of kinase activity; F:protein binding; F:protein kinase regulator activity; F:protein kinase binding; F:ribosome binding	RecName: Full=Elongation factor 3; Short=EF-3
A0A6A5C8M1	Uncharacterized protein	FDP41_010843	52560.4	92.6151	171.736	118.15	123.403	16.2	8		no GO terms	---NA---
A0A6A5C996	Uncharacterized protein	FDP41_011240	76584.2	505.329	104.18	230.669	229.853	15	8		no GO terms	---NA---
A0A6A5CAC4	Uncharacterized protein	FDP41_010549	42309.8	93.0156	131.998	99.358	106.85	22.1	8		no GO terms	RecName: Full=Calcium-binding protein 39; AltName: Full=MO25alpha; AltName: Full=Protein Mo25
A0A6A5CAM1	Uncharacterized protein	FDP41_011249	235431	190.547	170.19	270.301	206.187	4.33333	8	F:molecular function regulator	F:endopeptidase inhibitor activity	RecName: Full=Alpha-2-macroglobulin; Flags: Precursor
A0A6A5CAX8	Glucose-6-phosphate 1-dehydrogenase	FDP41_000320	60507.4	304.261	393.986	329.034	340.4	25.2	8	P:carbohydrate metabolic process; F:oxidoreductase activity	P:glucose metabolic process; F:glucose-6-phosphate dehydrogenase activity; F:oxidoreductase activity, acting on CH-OH group of donors; F:NADP binding	RecName: Full=Glucose-6-phosphate 1-dehydrogenase; Short=G6PD
A0A6A5CC95	Uncharacterized protein	FDP41_007361	83870.9	1174.18	1631.25	1279.09	1348.09	14.3333	8		no GO terms	---NA---
A0A6A5CCK9	Coatomer subunit alpha	FDP41_000090	137912	256.711	258.594	252.829	256.033	8.46667	8	P:intracellular protein transport; P:vesicle-mediated transport; F:structural molecule activity; C:Golgi apparatus; C:cytoplasmic vesicle; C:protein-containing complex	P:intracellular protein transport; P:vesicle-mediated transport; F:structural molecule activity; F:protein binding; C:membrane coat; C:COPI vesicle coat	RecName: Full=Coatomer subunit alpha-2; AltName: Full=Alpha-coat protein 2; Short=Alpha-COP 2
A0A6A5CDG3	Cathepsin J	FDP41_010404	59326.4	498.045	247.762	654.036	432.15	16.5	8	F:hydrolase activity; F:catalytic activity, acting on a protein	P:proteolysis; F:cysteine-type peptidase activity	RecName: Full=Dipeptidyl peptidase 1; AltName: Full=Cathepsin C; AltName: Full=Cathepsin J; AltName: Full=Dipeptidyl peptidase I; Short=DPP-I; Short=DPPI; AltName: Full=Dipeptidyl transferase; Contains: RecName: Full=Dipeptidyl peptidase 1 exclusion domain chain; AltName: Full=Dipeptidyl peptidase I exclusion domain chain; Contains: RecName: Full=Dipeptidyl peptidase 1 heavy chain; AltName: Full=…
A0A6A5CDP5	Uncharacterized protein	FDP41_000593	32595.8	2787.24	649.933	437.039	925.098	22	8		no IPS match	---NA---
A0A6A5CFT4	ABC transporter domain-containing protein	FDP41_007385	113859	112.118	107.466	74.1731	96.3231	7.73333	8	P:transmembrane transport; F:transporter activity; F:ATP-dependent activity	P:transmembrane transport; F:ATP binding; F:ABC-type transporter activity; C:integral component of membrane	RecName: Full=ATP-binding cassette sub-family A member 2; AltName: Full=ATP-binding cassette transporter 2; Short=ATP-binding cassette 2
A0A6A5CGQ8	S5 DRBM domain-containing protein	FDP41_000407	32007.9	619.463	475.466	389.491	485.897	29.5333	8	F:RNA binding; F:structural molecule activity; C:ribosome; C:protein-containing complex	P:translation; F:RNA binding; F:structural constituent of ribosome; C:ribosome; C:small ribosomal subunit	RecName: Full=40S ribosomal protein S2
A0A2P1N6S5	Syntaxin-16a	FDP41_011116	40582.4	153.606	94.7304	104.142	114.861	27.9333	7	P:intracellular protein transport; P:vesicle-mediated transport; C:cytoplasm; C:protein-containing complex	P:intracellular protein transport; P:vesicle-mediated transport; C:membrane; C:SNARE complex	RecName: Full=Syntaxin-3
A0A6A5AYL4	Aldedh domain-containing protein	FDP41_008842	60691.8	144.002	137.239	152.115	144.325	16.9	7	F:oxidoreductase activity	F:oxidoreductase activity; F:oxidoreductase activity, acting on the aldehyde or oxo group of donors, NAD or NADP as acceptor	RecName: Full=Putative aldehyde dehydrogenase AldA
A0A6A5B1A8	Carboxypeptidase	FDP41_009535	82175.6	291.488	150.878	647.277	305.337	10.5667	7	F:hydrolase activity; F:catalytic activity, acting on a protein	P:proteolysis; F:serine-type carboxypeptidase activity	RecName: Full=Pheromone-processing carboxypeptidase KEX1; AltName: Full=Carboxypeptidase D; Flags: Precursor
A0A6A5B1R4	Uncharacterized protein	FDP41_008400	107620	97.4554	220.04	73.4583	116.354	9	7		no GO terms	---NA---
A0A6A5B588	Obg-like ATPase 1	FDP41_007260	43637.1	109.041	125.086	87.9637	106.259	22.4	7	F:hydrolase activity; F:ATP-dependent activity	F:ATP binding; F:GTP binding; F:ATP hydrolysis activity	RecName: Full=Obg-like ATPase 1
A0A6A5B691	Serine/threonine-protein phosphatase	FDP41_006703	35535.9	660.145	707.005	438.508	589.313	23.0667	7	F:hydrolase activity	F:hydrolase activity	RecName: Full=Serine/threonine-protein phosphatase PP1-beta catalytic subunit; Short=PP-1B
A0A6A5B8D7	Uncharacterized protein	FDP41_007074	97621.6	159.604	83.3705	72.8827	98.9829	8.4	7	P:protein modification process; F:transferase activity; F:catalytic activity, acting on a protein	P:protein phosphorylation; F:protein kinase activity; F:protein binding; F:ATP binding	RecName: Full=Serine/threonine-protein kinase PAK 1; AltName: Full=Alpha-PAK; AltName: Full=p21-activated kinase 1; Short=PAK-1; AltName: Full=p65-PAK
A0A6A5B9W8	Actin-related protein 2/3 complex subunit 3	FDP41_009618	20706.9	333.633	261.012	300.651	296.937	38.2	7	P:cytoskeleton organization; P:protein-containing complex assembly; C:cytoskeleton; C:protein-containing complex	P:regulation of actin filament polymerization; P:Arp2/3 complex-mediated actin nucleation; C:cytoskeleton; C:Arp2/3 protein complex	RecName: Full=Actin-related protein 2/3 complex subunit 3; AltName: Full=Arp2/3 complex 21 kDa subunit; Short=p21-ARC
A0A6A5BCJ2	Uncharacterized protein	FDP41_005627	28686	9459.1	2036.56	6171.22	4917.06	28.3667	7		no GO terms	---NA---
A0A6A5BD57	Uncharacterized protein	FDP41_005160	22827	985.148	729.687	594.106	753.068	41.3	7	F:GTPase activity	F:GTPase activity; F:GTP binding	RecName: Full=Ras-related protein Rab-7a
A0A6A5BDC0	Importin N-terminal domain-containing protein	FDP41_008945	122601	76.6774	49.4833	111.538	75.0785	6.96667	7	P:intracellular protein transport; P:nucleocytoplasmic transport	P:protein import into nucleus; P:intracellular protein transport; F:small GTPase binding	RecName: Full=Importin-5; Short=Imp5; AltName: Full=Importin subunit beta-3; AltName: Full=Karyopherin beta-3; AltName: Full=Ran-binding protein 5; Short=RanBP5
A0A6A5BE00	Leucyl-tRNA synthetase	FDP41_004769	120771	199.37	252.67	156.504	199.027	9.3	7	P:tRNA metabolic process; P:cellular amino acid metabolic process; F:hydrolase activity; F:ligase activity; F:catalytic activity, acting on RNA	P:tRNA aminoacylation for protein translation; P:leucyl-tRNA aminoacylation; F:nucleotide binding; F:aminoacyl-tRNA editing activity; F:aminoacyl-tRNA ligase activity; F:leucine-tRNA ligase activity; F:ATP binding	RecName: Full=Leucine--tRNA ligase; AltName: Full=Leucyl-tRNA synthetase; Short=LeuRS
A0A6A5BEE6	Metallophos domain-containing protein	FDP41_008389	89448.3	153.735	55.2802	91.4454	91.9394	11.3333	7	F:hydrolase activity	F:acid phosphatase activity; F:hydrolase activity	---NA---
A0A6A5BFB9	Uncharacterized protein	FDP41_008907	25772.4	501.556	819.841	384.084	540.537	30.1	7	P:vacuolar transport	P:vacuolar transport	RecName: Full=Charged multivesicular body protein 5; AltName: Full=Chromatin-modifying protein 5
A0A6A5BFC2	C2 domain-containing protein	FDP41_008984	124105	79.738	198.308	117.617	122.977	7	7		no GO terms	RecName: Full=Protein kinase C beta type; Short=PKC-B; Short=PKC-beta
A0A6A5BFI1	Protein kinase domain-containing protein	FDP41_008977	64699.7	348.492	470.426	401.807	403.863	14.8	7	P:protein modification process; F:transferase activity; F:catalytic activity, acting on a protein	P:protein phosphorylation; F:protein kinase activity; F:ATP binding	RecName: Full=Mitogen-activated protein kinase MPS1; Short=MAPK MPS1
A0A6A5BFT0	Uncharacterized protein	FDP41_003988	18536.1	1372.94	2958.64	1588.05	1861.53	69.7	7		no GO terms	---NA---
A0A6A5BGS6	ABC transporter domain-containing protein	FDP41_008417	84364.2	202.292	389.277	216.57	257.402	14.2	7	F:transporter activity; F:ATP-dependent activity	F:ATP binding; F:ABC-type transporter activity; C:membrane	RecName: Full=Protein white
A0A6A5BH72	Autophagy-related protein 9	FDP41_009272	81009.1	139.879	28.8214	172.363	88.5735	8.6	7	P:autophagy	P:autophagy	RecName: Full=Autophagy-related protein 9
A0A6A5BHE8	Uncharacterized protein	FDP41_006842	125339	122.805	101.715	143.613	121.506	7.26667	7	P:vesicle-mediated transport	P:endocytosis	---NA---
A0A6A5BHG4	Uncharacterized protein	FDP41_007268	25090.8	126.37	124.109	137.484	129.192	42.7	7	F:transferase activity	F:O-methyltransferase activity	RecName: Full=Caffeoyl-CoA O-methyltransferase; AltName: Full=Trans-caffeoyl-CoA 3-O-methyltransferase; Short=CCoAMT; Short=CCoAOMT
A0A6A5BI58	Uncharacterized protein	FDP41_006741	325284	101.37	182.927	65.9854	106.958	3	7	P:signaling; F:molecular function regulator	P:small GTPase mediated signal transduction; F:guanyl-nucleotide exchange factor activity; F:protein binding	RecName: Full=Dedicator of cytokinesis protein 8
A0A6A5BIR7	Proteasome subunit alpha type	FDP41_006226	28371.3	494.351	529.524	561.264	527.67	30.2	7	P:protein catabolic process; C:intracellular anatomical structure; C:protein-containing complex	P:ubiquitin-dependent protein catabolic process; P:proteolysis involved in cellular protein catabolic process; C:proteasome core complex; C:proteasome core complex, alpha-subunit complex	RecName: Full=Proteasome subunit alpha; AltName: Full=20S proteasome alpha subunit; AltName: Full=Proteasome core protein PsmA
A0A6A5BK53	Tubulin beta chain	FDP41_005506	50615.9	417.805	619.538	706.47	567.604	16.1	7	F:GTPase activity; F:structural molecule activity; C:cytoskeleton	P:microtubule-based process; F:GTPase activity; F:structural constituent of cytoskeleton; F:GTP binding; C:microtubule	RecName: Full=Tubulin beta chain; AltName: Full=Beta-tubulin
A0A6A5BKV4	Vesicle-fusing ATPase	FDP41_005500	49383.6	609.423	663.302	372.099	531.818	16.3	7	F:hydrolase activity; F:ATP-dependent activity	F:ATP binding; F:ATP hydrolysis activity	RecName: Full=Katanin p60 ATPase-containing subunit A1; Short=Katanin p60 subunit A1; AltName: Full=p60 katanin
A0A6A5BLA1	Ras-related protein Rab-21	FDP41_005894	25937.4	710.911	459.761	555.673	566.312	25	7	P:signaling; F:GTPase activity	P:Rab protein signal transduction; F:GTPase activity; F:GTP binding	RecName: Full=Ras-related protein Rab-5A
A0A6A5BMD9	Uncharacterized protein	FDP41_002722	34829.8	976.314	174.629	1560.73	643.198	24.5333	7		no GO terms	RecName: Full=Tricarboxylate transport protein, mitochondrial; AltName: Full=Citrate transport protein; Short=CTP; AltName: Full=Solute carrier family 25 member 1; AltName: Full=Tricarboxylate carrier protein; Flags: Precursor
A0A6A5BNQ9	PCI domain-containing protein	FDP41_005238	29316.6	134.01	225.314	212.487	185.817	29.2333	7	P:protein-containing complex assembly; C:nucleus; C:protein-containing complex	P:COP9 signalosome assembly; C:COP9 signalosome	RecName: Full=COP9 signalosome complex subunit 7a; Short=SGN7a; Short=Signalosome subunit 7a; AltName: Full=JAB1-containing signalosome subunit 7a
A0A6A5BP36	Uncharacterized protein	FDP41_005037	43733.2	188.113	172.037	3279.36	473.453	18	7	F:lipid binding; C:extracellular region	P:lipid transport; P:lipoprotein metabolic process; F:lipid binding; C:extracellular region	---NA---
A0A6A5BPM7	N-acetylaspartylglutamate synthase	FDP41_004833	56538	290.091	131.764	897.756	324.96	15.1333	7	P:protein modification process	P:cellular protein modification process; F:ATP binding; F:metal ion binding	RecName: Full=Probable alpha-L-glutamate ligase
A0A6A5BPW7	Uncharacterized protein	FDP41_003739	32415.8	94.5048	203.349	178.339	150.77	32.3	7		no GO terms	---NA---
A0A6A5BQD1	Uncharacterized protein	FDP41_001660	17987.8	285.682	299.79	378.247	318.781	39.7	7	F:RNA binding; F:structural molecule activity; C:ribosome	P:translation; F:nucleic acid binding; F:RNA binding; F:structural constituent of ribosome; C:ribosome	RecName: Full=40S ribosomal protein S18
A0A6A5BR26	Uncharacterized protein	FDP41_003825	66863.7	217.481	83.6301	74.9843	110.897	12.6	7		no GO terms	---NA---
A0A6A5BR31	Acyl-coenzyme A oxidase	FDP41_005393	85083.4	255.385	54.2441	235.224	148.255	10.0667	7	P:lipid metabolic process; F:oxidoreductase activity; C:peroxisome	P:fatty acid metabolic process; P:fatty acid beta-oxidation; F:acyl-CoA oxidase activity; F:oxidoreductase activity, acting on the CH-CH group of donors; F:FAD binding; C:peroxisome	RecName: Full=Peroxisomal acyl-coenzyme A oxidase 1; Short=AOX; AltName: Full=Palmitoyl-CoA oxidase; Contains: RecName: Full=Peroxisomal acyl-CoA oxidase 1, A chain; Contains: RecName: Full=Peroxisomal acyl-CoA oxidase 1, B chain; Contains: RecName: Full=Peroxisomal acyl-CoA oxidase 1, C chain
A0A6A5BR74	Malate dehydrogenase	FDP41_004563	35799.3	992.096	1292.07	1132.47	1132.28	25.5	7	F:oxidoreductase activity	P:malate metabolic process; P:carboxylic acid metabolic process; F:catalytic activity; F:oxidoreductase activity; F:malate dehydrogenase activity; F:oxidoreductase activity, acting on the CH-OH group of donors, NAD or NADP as acceptor; F:L-malate dehydrogenase activity	RecName: Full=Malate dehydrogenase, cytoplasmic; AltName: Full=Cytosolic malate dehydrogenase
A0A6A5BRD5	Uncharacterized protein	FDP41_003008	23336.2	233.232	247.761	203.67	227.466	23.5333	7	F:structural molecule activity; C:ribosome; C:protein-containing complex	P:translation; F:structural constituent of ribosome; C:ribosome; C:large ribosomal subunit	RecName: Full=60S ribosomal protein L13a
A0A6A5BRX5	Guanine nucleotide-binding protein subunit beta-like protein	FDP41_013306	41672	176.793	392.444	313.609	279.176	23.8	7	F:protein binding	F:protein binding	RecName: Full=Lissencephaly-1 homolog
A0A6A5BRX6	Uncharacterized protein	FDP41_004840	32470	4253.52	603.747	1646.15	1616.93	14.2	7		no GO terms	---NA---
A0A6A5BSI0	Beta-lactamase domain-containing protein	FDP41_002641	75113.1	780.82	235.603	456.13	437.797	13.6	7		no GO terms	---NA---
A0A6A5BSI5	GTP-binding nuclear protein	FDP41_003944	24624.2	246.58	321.825	255.58	272.71	41.2	7	P:nucleocytoplasmic transport; F:GTPase activity	P:nucleocytoplasmic transport; F:GTPase activity; F:GTP binding	RecName: Full=GTP-binding nuclear protein Ran; AltName: Full=GTPase Ran; AltName: Full=Ras-like protein TC4; AltName: Full=Ras-related nuclear protein
A0A6A5BSR2	ANK_REP_REGION domain-containing protein	FDP41_005266	69728.9	172.777	183.325	172.59	176.16	16.7	7	F:protein binding	F:protein binding	RecName: Full=Rabankyrin-5; Short=Rank-5; AltName: Full=Ankyrin repeat and FYVE domain-containing protein 1; AltName: Full=Ankyrin repeats hooked to a zinc finger motif
A0A6A5BT56	DUF2451 domain-containing protein	FDP41_003234	58247.6	155.324	60.7281	66.8293	85.743	17.1333	7	P:vesicle-mediated transport; C:endosome; C:protein-containing complex	P:endocytic recycling; P:retrograde transport, endosome to Golgi; C:EARP complex	RecName: Full=Syndetin; AltName: Full=Coiled-coil domain-containing protein 132; AltName: Full=EARP/GARPII complex subunit VPS50
A0A6A5BVG0	Thioredoxin	FDP41_004224	11680.5	370.844	869.585	339.84	478.548	64.4	7	F:oxidoreductase activity; F:catalytic activity, acting on a protein	F:protein-disulfide reductase activity	RecName: Full=Thioredoxin; Short=Trx
A0A6A5BWK8	Uncharacterized protein	FDP41_012304	38684.6	176.32	45.1849	49.2284	73.1987	24.1333	7	P:intracellular protein transport	P:intracellular protein transport	RecName: Full=Vacuolar protein sorting-associated protein 26C; AltName: Full=Down syndrome critical region protein 3 homolog
A0A6A5BWN7	Protein-synthesizing GTPase	FDP41_002544	58855.7	94.1738	104.928	96.2769	98.3514	16	7	F:RNA binding; F:GTPase activity	F:tRNA binding; F:GTPase activity; F:GTP binding	RecName: Full=Eukaryotic translation initiation factor 2 subunit 3; AltName: Full=Eukaryotic translation initiation factor 2 subunit gamma; Short=eIF-2-gamma
A0A6A5BXY9	Uncharacterized protein	FDP41_003131	41248.7	312.67	478.893	444.75	405.334	15.5	7		no IPS match	---NA---
A0A6A5BZF5	Uncharacterized protein	FDP41_002874	54604.3	208.503	83.9083	176.136	145.519	16.2333	7		no IPS match	---NA---
A0A6A5BZK8	Uncharacterized protein	FDP41_001835	60281.5	150.208	189.956	100.768	142.197	21.3	7	P:protein folding; F:hydrolase activity; F:ATP-dependent activity	P:protein folding; F:ATP binding; F:ATP hydrolysis activity; F:unfolded protein binding	RecName: Full=T-complex protein 1 subunit zeta; Short=TCP-1-zeta; AltName: Full=CCT-zeta
A0A6A5BZM3	EF-1-gamma C-terminal domain-containing protein	FDP41_012664	18044.3	1444.67	929.479	1176.17	1164.55	51	7	F:RNA binding; F:translation regulator activity	P:translational elongation; F:translation elongation factor activity	RecName: Full=Elongation factor 1-gamma; Short=EF-1-gamma; AltName: Full=eEF-1B gamma
A0A6A5C041	Uncharacterized protein	FDP41_001097	78836.2	103.299	42.2815	127.168	82.2005	9.7	7		no GO terms	RecName: Full=Integrin beta-2; AltName: Full=Cell surface adhesion glycoproteins LFA-1/CR3/p150,95 subunit beta; AltName: Full=Complement receptor C3 subunit beta; AltName: CD_antigen=CD18; Flags: Precursor
A0A6A5C098	RRM domain-containing protein	FDP41_010886	14544.7	72.411	212.466	138.373	128.642	46.6	7	F:RNA binding	F:nucleic acid binding; F:RNA binding	---NA---
A0A6A5C0F6		FDP41_013605	50673	417.805	619.538	706.47	567.604	16.1	7	F:GTPase activity; F:structural molecule activity; C:cytoskeleton	P:microtubule-based process; F:GTPase activity; F:structural constituent of cytoskeleton; F:GTP binding; C:microtubule	RecName: Full=Tubulin beta chain; AltName: Full=Beta-tubulin
A0A6A5C0M8	Uncharacterized protein	FDP41_001753	24918.3	584.394	629.746	707.862	638.665	29.6	7	F:GTPase activity	F:GTPase activity; F:GTP binding	RecName: Full=Ras-related protein Rab-11A; Flags: Precursor
A0A6A5C170	Uncharacterized protein	FDP41_001286	102213	137.003	81.8344	73.1998	93.625	8.16667	7		no GO terms	RecName: Full=Protein HID1; AltName: Full=HID1 domain-containing protein; AltName: Full=Protein hid-1 homolog
A0A6A5C271	GST_C_6 domain-containing protein	FDP41_012909	81752.9	138.334	59.9876	248.943	127.359	10	7	F:oxidoreductase activity	F:oxidoreductase activity	RecName: Full=Retinol dehydrogenase 10
A0A6A5C2G9	60S ribosomal protein L40	FDP41_011747	17799.9	5563.81	3849.71	4402.97	4551.79	49.7	7	F:structural molecule activity; C:ribosome	P:translation; F:structural constituent of ribosome; F:protein binding; C:ribosome	RecName: Full=Ubiquitin-40S ribosomal protein S27a; Contains: RecName: Full=Ubiquitin; Contains: RecName: Full=40S ribosomal protein S27a; Flags: Precursor
A0A6A5C3V9	HP domain-containing protein	FDP41_001142	32574.1	195.681	351.32	235.24	252.884	20.3	7	P:cytoskeleton organization; F:cytoskeletal protein binding	P:cytoskeleton organization; F:actin binding	---NA---
A0A6A5C3W6	Tubulin alpha chain	FDP41_012428	49864.4	429.543	687.999	329.405	460.018	16.3	7	F:GTPase activity; F:structural molecule activity; C:cytoskeleton	P:microtubule-based process; F:GTPase activity; F:structural constituent of cytoskeleton; F:GTP binding; C:microtubule	RecName: Full=Tubulin alpha chain
A0A6A5C4V1	Uncharacterized protein	FDP41_011992	73250.6	462.355	726.134	383.927	505.142	9.73333	7		no GO terms	---NA---
A0A6A5C511	Uncharacterized protein	FDP41_000286	58212.9	124.985	116.029	201.632	142.997	15.2	7		no GO terms	RecName: Full=Probable 4-coumarate--CoA ligase 1; Short=4CL 1; AltName: Full=4-coumaroyl-CoA synthase 1
A0A6A5C549	Uncharacterized protein	FDP41_000326	55646.1	1461.44	1787.08	1890.07	1702.68	8.83333	7		no GO terms	RecName: Full=LIMR family protein DDB_G0293610
A0A6A5C587	Uncharacterized protein	FDP41_012281	61783	132.09	62.6617	138.155	104.571	16	7		no GO terms	---NA---
A0A6A5C5Z6	Peptidase_M28 domain-containing protein	FDP41_013222	61235.7	98.8719	16.9937	109.014	56.7912	10.8667	7	P:signaling	P:regulation of signal transduction; C:membrane	RecName: Full=Nicalin; AltName: Full=Nicastrin-like protein; Flags: Precursor
A0A6A5C638	Uncharacterized protein	FDP41_011805	96183.5	132.493	266.533	178.917	184.87	11.8	7	F:protein binding	F:protein binding	RecName: Full=Small G protein signaling modulator 3; AltName: Full=RUN and TBC1 domain-containing protein 3
A0A6A5C6Q7	Uncharacterized protein	FDP41_012963	28792.6	235.409	77.6286	58.595	102.306	35.4333	7	P:vesicle-mediated transport; C:endosome; C:protein-containing complex	P:endosome transport via multivesicular body sorting pathway; C:ESCRT I complex	RecName: Full=Vacuolar protein sorting-associated protein 28 homolog; AltName: Full=ESCRT-I complex subunit VPS28
A0A6A5C733	Uncharacterized protein	FDP41_011602	51772.1	67.8454	87.279	54.9292	68.7719	17.6	7		no GO terms	---NA---
A0A6A5C748	Guanine nucleotide-binding protein subunit beta-like protein	FDP41_010641	51409	108.39	53.519	73.1187	75.1348	20.5	7	F:protein binding	F:protein binding	RecName: Full=EARP-interacting protein homolog
A0A6A5C7E5	Uncharacterized protein	FDP41_012347	73415.6	164.858	198.707	157.206	172.689	13	7	P:vesicle-mediated transport	P:vesicle-mediated transport	RecName: Full=Vacuolar protein sorting-associated protein 33B
A0A6A5C7V9	ANK_REP_REGION domain-containing protein	FDP41_010970	71002.7	95.5593	144.617	99.792	111.309	13.2	7	F:protein binding	F:protein binding	---NA---
A0A6A5C880	Uncharacterized protein	FDP41_011634	197896	54.3974	69.8777	115.027	75.8994	5.2	7		no GO terms	---NA---
A0A6A5C8H7	Uncharacterized protein	FDP41_010793	31864	106.587	41.3734	143.969	85.9473	20.3	7		no GO terms	---NA---
A0A6A5C8W6	Uncharacterized protein (Fragment)	FDP41_011686	98368.8	425.769	1312.27	709.602	734.633	7.86667	7	F:protein binding	F:protein binding	RecName: Full=Kelch-like protein diablo
A0A6A5C9C7	Uncharacterized protein	FDP41_011816	75607.1	66.0329	228.339	144.906	129.76	12.1	7	P:regulation of transcription, DNA-templated	P:regulation of transcription, DNA-templated; F:protein binding	RecName: Full=Sensor protein FixL
A0A6A5CAZ9	Phosphoinositide phospholipase C	FDP41_011485	101518	57.4053	107.117	47.728	66.455	9.6	7	P:lipid metabolic process; P:signaling; F:hydrolase activity	P:lipid metabolic process; P:signal transduction; P:intracellular signal transduction; F:phosphatidylinositol phospholipase C activity; F:calcium ion binding; F:phosphoric diester hydrolase activity	RecName: Full=1-phosphatidylinositol 4,5-bisphosphate phosphodiesterase delta-4; AltName: Full=Phosphoinositide phospholipase C-delta-4; AltName: Full=Phospholipase C-delta-4; Short=PLC-delta-4
A0A6A5CB59	Guanine nucleotide-binding protein subunit beta-like protein	FDP41_000825	34334	847.314	672.725	846.829	784.439	22.3333	7	C:ribosome; C:protein-containing complex	F:protein binding; F:ribosome binding; C:small ribosomal subunit	RecName: Full=Guanine nucleotide-binding protein subunit beta-like protein
A0A6A5CBG6	Vacuolar protein sorting-associated protein 35	FDP41_011539	92935.7	118.548	41.7121	65.772	68.77	8.3	7	P:vesicle-mediated transport; C:protein-containing complex	P:protein transport; P:retrograde transport, endosome to Golgi; C:retromer, cargo-selective complex	RecName: Full=Vacuolar protein sorting-associated protein 35
A0A6A5CC20	Uncharacterized protein	FDP41_000511	17039	201.472	818.123	1033.95	554.428	54.4	7	F:calcium ion binding	F:calcium ion binding	RecName: Full=Calmodulin; Short=CaM
A0A6A5CC47	Palmitoyl-protein hydrolase 1	FDP41_010798	33909.5	349.63	133.914	564.729	297.914	28.5	7	P:protein catabolic process; P:protein modification process; F:hydrolase activity; F:catalytic activity, acting on a protein	P:protein depalmitoylation; F:palmitoyl-(protein) hydrolase activity; F:palmitoyl hydrolase activity	RecName: Full=Palmitoyl-protein thioesterase 1; Short=PPT-1; AltName: Full=Palmitoyl-protein hydrolase 1; Flags: Precursor
A0A6A5CCB2		FDP41_010973	50689	417.805	619.538	706.47	567.604	16.1	7	F:GTPase activity; F:structural molecule activity; C:cytoskeleton	P:microtubule-based process; F:GTPase activity; F:structural constituent of cytoskeleton; F:GTP binding; C:microtubule	RecName: Full=Tubulin beta chain; AltName: Full=Beta-tubulin
A0A6A5CFQ0	Exocyst complex component Sec6	FDP41_000299	114559	109.626	127.32	192.477	139.016	5.86667	7	P:vesicle-mediated transport; C:cytoplasm; C:protein-containing complex	P:exocytosis; C:exocyst	RecName: Full=Exocyst complex component SEC6; Short=AtSec6
A0A6A5CG27	AAA domain-containing protein	FDP41_007475	45323	528.328	480.264	343.171	443.232	22.9	7	F:hydrolase activity; F:ATP-dependent activity	F:ATP binding; F:ATP hydrolysis activity; F:proteasome-activating activity	RecName: Full=Proteasome-activating nucleotidase; Short=PAN; AltName: Full=Proteasomal ATPase; AltName: Full=Proteasome regulatory ATPase; AltName: Full=Proteasome regulatory particle
A0A6A5CGF3	Chloride channel protein	FDP41_007522	89914.9	153.89	61.1816	66.0446	85.3537	8.36667	7	P:transmembrane transport; F:transporter activity	P:chloride transport; P:transmembrane transport; F:voltage-gated chloride channel activity; C:membrane	RecName: Full=H(+)/Cl(-) exchange transporter 5; AltName: Full=Chloride channel protein 5; Short=ClC-5; AltName: Full=Chloride transporter ClC-5
A0A2P1N6T3	Syntaxin-PMa	FDP41_008557	38101.1	122.46	91.7326	45.6949	80.0685	16.4	6	P:vesicle-mediated transport	P:exocytosis; P:vesicle-mediated transport; C:membrane	RecName: Full=Syntaxin-3
A0A6A5AXD0	Uncharacterized protein	FDP41_009286	93191.8	82.0228	105.521	73.283	85.9196	12.4	6		no GO terms	RecName: Full=Acetyl-coenzyme A synthetase; Short=AcCoA synthetase; Short=Acs; AltName: Full=Acetate--CoA ligase; AltName: Full=Acyl-activating enzyme
A0A6A5B2Q2	Uncharacterized protein	FDP41_009370	20053.7	1459.18	2923.92	1099.79	1674.15	31.7	6	P:signaling; F:GTPase activity	P:small GTPase mediated signal transduction; F:GTPase activity; F:GTP binding	RecName: Full=Cell division control protein 42 homolog; AltName: Full=G25K GTP-binding protein; Flags: Precursor
A0A6A5B6T3	WD_REPEATS_REGION domain-containing protein	FDP41_008524	285130	126.934	82.4932	60.5591	85.9129	3.3	6	F:protein binding	F:protein binding	RecName: Full=DmX-like protein 1; Short=X-like 1 protein
A0A6A5B7F1	Uncharacterized protein	FDP41_006395	91697.3	281.565	99.6531	132.297	154.837	8.1	6		no GO terms	RecName: Full=G-protein coupled receptor-associated protein LMBRD2; AltName: Full=LMBR1 domain-containing protein 2
A0A6A5BAF5	Uncharacterized protein	FDP41_009979	114827	129.95	22.0777	44.9357	50.5173	6.5	6		no GO terms	RecName: Full=PGAP2-interacting protein; AltName: Full=Cell wall biogenesis protein 43 C-terminal homolog
A0A6A5BBX8	Uncharacterized protein	FDP41_009315	29243.5	118.68	280.256	175.876	180.183	34.4	6		no GO terms	---NA---
A0A6A5BC29	Uncharacterized protein	FDP41_005467	107919	97.5193	154.925	101.134	115.178	8	6	P:protein modification process; F:transferase activity; F:catalytic activity, acting on a protein	P:protein phosphorylation; F:protein kinase activity; F:protein binding; F:ATP binding	RecName: Full=Ankyrin-3; Short=ANK-3; AltName: Full=Ankyrin-G
A0A6A5BCI8	Uncharacterized protein	FDP41_006271	50113.4	2487.93	769.091	509.501	991.563	22.3	6		no GO terms	---NA---
A0A6A5BDQ5	Uncharacterized protein	FDP41_009533	41325.3	539.841	330.63	556.221	463.04	11.4	6		no GO terms	---NA---
A0A6A5BE41	Uncharacterized protein	FDP41_009253	41861.8	84.7587	145.725	146.901	121.969	20.9	6	P:signaling; F:GTPase activity	P:signal transduction; P:G protein-coupled receptor signaling pathway; F:GTPase activity; F:guanyl nucleotide binding; F:G-protein beta/gamma-subunit complex binding	RecName: Full=Guanine nucleotide-binding protein subunit alpha
A0A6A5BE67	V-type proton ATPase subunit C	FDP41_004828	46436.2	632.281	288.835	278.84	370.657	19.8	6	P:transmembrane transport; F:transporter activity; F:ATP-dependent activity; C:protein-containing complex	P:proton transmembrane transport; F:proton transmembrane transporter activity; F:proton-transporting ATPase activity, rotational mechanism; C:proton-transporting V-type ATPase, V1 domain	RecName: Full=V-type proton ATPase subunit C 1; Short=V-ATPase subunit C 1; AltName: Full=Vacuolar proton pump subunit C 1
A0A6A5BEE0	Transaldolase	FDP41_009343	36523.9	157.996	195.392	154.845	168.455	19.6	6	P:carbohydrate metabolic process; P:generation of precursor metabolites and energy; P:carbohydrate derivative metabolic process; F:transferase activity; C:cytoplasm	P:carbohydrate metabolic process; P:pentose-phosphate shunt; F:catalytic activity; F:transaldolase activity; C:cytoplasm	RecName: Full=Transaldolase
A0A6A5BEX7	Uncharacterized protein	FDP41_005591	201629	189.903	209.934	171.753	189.892	4.5	6		no GO terms	RecName: Full=Tenascin; Short=TN; AltName: Full=Cytotactin; AltName: Full=GMEM; AltName: Full=GP 150-225; AltName: Full=Glioma-associated-extracellular matrix antigen; AltName: Full=Hexabrachion; AltName: Full=JI; AltName: Full=Myotendinous antigen; AltName: Full=Neuronectin; AltName: Full=Tenascin-C; Short=TN-C; Flags: Precursor
A0A6A5BG85	Abhydrolase_3 domain-containing protein	FDP41_008704	44487.3	73.3889	16.7838	68.4734	43.8545	17.1333	6	F:hydrolase activity	F:hydrolase activity	RecName: Full=AB hydrolase superfamily protein C4A8.06c
A0A6A5BGB9	Isoleucyl-tRNA synthetase	FDP41_004713	125402	192.044	216.565	223.557	210.277	6.8	6	P:tRNA metabolic process; P:cellular amino acid metabolic process; F:RNA binding; F:hydrolase activity; F:ligase activity; F:catalytic activity, acting on RNA	P:tRNA aminoacylation for protein translation; P:isoleucyl-tRNA aminoacylation; F:tRNA binding; F:nucleotide binding; F:aminoacyl-tRNA editing activity; F:aminoacyl-tRNA ligase activity; F:isoleucine-tRNA ligase activity; F:ATP binding	RecName: Full=Isoleucine--tRNA ligase; AltName: Full=Isoleucyl-tRNA synthetase; Short=IleRS
A0A6A5BGZ3	Carboxypeptidase	FDP41_004842	53341.1	71.3849	20.38	155.751	60.965	16.9	6	F:hydrolase activity; F:catalytic activity, acting on a protein	P:proteolysis; F:serine-type carboxypeptidase activity	RecName: Full=Serine carboxypeptidase-like 20; Flags: Precursor
A0A6A5BH15	Asparagine synthase (glutamine-hydrolyzing)	FDP41_006712	67528	71.0496	76.1401	79.2901	75.4162	12	6	P:cellular amino acid metabolic process; F:ligase activity	P:asparagine biosynthetic process; F:asparagine synthase (glutamine-hydrolyzing) activity	RecName: Full=Asparagine synthetase [glutamine-hydrolyzing]; AltName: Full=Glutamine-dependent asparagine synthetase
A0A6A5BH51	SHOCT domain-containing protein	FDP41_004902	24988.6	52.0417	65.8069	51.9478	56.2423	36	6		no GO terms	---NA---
A0A6A5BH74	Uncharacterized protein	FDP41_003896	136998	120.48	285.799	95.9297	148.928	7.3	6		no GO terms	---NA---
A0A6A5BH87	Uncharacterized protein	FDP41_006772	73118.8	90.781	118.706	134.51	113.172	16.1	6	P:protein modification process	P:regulation of phosphoprotein phosphatase activity; F:protein phosphatase binding	RecName: Full=Serine/threonine-protein phosphatase 6 regulatory subunit 3; AltName: Full=SAPS domain family member 3
A0A6A5BHB8	Rho-GAP domain-containing protein	FDP41_008128	95983.4	94.9578	93.001	85.9677	91.2258	6.93333	6	P:lipid metabolic process; P:signaling; F:hydrolase activity	P:signal transduction; P:phosphatidylinositol dephosphorylation; F:catalytic activity; F:phosphatase activity	RecName: Full=Synaptojanin-2; AltName: Full=Synaptic inositol 1,4,5-trisphosphate 5-phosphatase 2
A0A6A5BHQ4	Uncharacterized protein	FDP41_004346	20205.5	62.6059	124.789	90.8515	89.2021	27.4	6	F:GTPase activity	F:GTPase activity; F:GTP binding	RecName: Full=ADP-ribosylation factor-like protein 8B
A0A6A5BI59	Peptidase_M24 domain-containing protein	FDP41_008958	41985.7	347.264	307.858	240.82	295.28	18.8	6		no GO terms	RecName: Full=Methionine aminopeptidase 2-2; Short=MAP 2-2; Short=MetAP 2-2; AltName: Full=Peptidase M
A0A6A5BIA2	Uncharacterized protein	FDP41_007167	68415.5	136.689	97.0275	63.6435	94.5063	15.7	6		no GO terms	---NA---
A0A6A5BJP2	WD_REPEATS_REGION domain-containing protein	FDP41_005819	164081	172.29	105.977	51.3674	97.8859	4	6	F:protein binding	F:protein binding	RecName: Full=WD repeat-containing protein 72
A0A6A5BJV0	Uncharacterized protein	FDP41_006430	47884.5	349.442	647.642	217.192	366.312	14	6	F:calcium ion binding	F:calcium ion binding	RecName: Full=Calpain small subunit 1; Short=CSS1; AltName: Full=Calcium-activated neutral proteinase small subunit; Short=CANP small subunit; AltName: Full=Calcium-dependent protease small subunit; Short=CDPS; AltName: Full=Calcium-dependent protease small subunit 1; AltName: Full=Calpain regulatory subunit
A0A6A5BKR3	AP complex subunit beta	FDP41_005460	91753.8	51.9036	37.2088	43.1994	43.6959	8.7	6	P:intracellular protein transport; P:vesicle-mediated transport; C:cytoplasm; C:protein-containing complex	P:intracellular protein transport; P:protein transport; P:vesicle-mediated transport; F:clathrin binding; C:membrane coat; C:clathrin adaptor complex	RecName: Full=AP-2 complex subunit beta; AltName: Full=AP105B; AltName: Full=Adaptor protein complex AP-2 subunit beta; AltName: Full=Adaptor-related protein complex 2 subunit beta; AltName: Full=Beta-2-adaptin; AltName: Full=Beta-adaptin; AltName: Full=Clathrin assembly protein complex 2 beta large chain; AltName: Full=Plasma membrane adaptor HA2/AP2 adaptin beta subunit
A0A6A5BL90	Fructose-bisphosphatase	FDP41_006244	37812.4	120.679	115.337	150.086	127.834	14.7	6	P:carbohydrate metabolic process; F:hydrolase activity	P:carbohydrate metabolic process; F:phosphatase activity; F:fructose 1,6-bisphosphate 1-phosphatase activity	RecName: Full=Fructose-1,6-bisphosphatase, cytosolic; Short=FBPase; AltName: Full=D-fructose-1,6-bisphosphate 1-phosphohydrolase
A0A6A5BLF2	Uncharacterized protein	FDP41_005741	46464	114.163	47.6242	31.1094	55.303	11.7	6	P:vesicle-mediated transport	P:late endosome to vacuole transport via multivesicular body sorting pathway	RecName: Full=Vacuolar protein sorting-associated protein VTA1 homolog
A0A6A5BN78	Uncharacterized protein	FDP41_002317	32780.6	481.07	35.8427	368.105	185.151	18.5	6	F:transferase activity	F:acyltransferase activity	---NA---
A0A6A5BNC4	Uncharacterized protein	FDP41_002367	24677.6	137.81	189.091	191.964	171.024	29.9	6	F:GTPase activity	F:GTPase activity; F:GTP binding	RecName: Full=Ras-related protein Rab-1B
A0A6A5BNQ3	Uncharacterized protein	FDP41_001301	60389.8	189.474	224.066	193.998	201.949	14.5	6	F:lipid binding	F:calcium-dependent phospholipid binding	RecName: Full=Copine-3; AltName: Full=Copine III
A0A6A5BNR0	COMM domain-containing protein	FDP41_004371	25235.7	266.378	133.701	158.507	178.058	33.2	6		no GO terms	---NA---
A0A6A5BNT1	Uncharacterized protein	FDP41_004535	66704	352.079	427.736	338.939	370.948	9.5	6	F:GTP binding	F:GTP binding	RecName: Full=Ras-related GTP-binding protein A; Short=Rag A; Short=RagA
A0A6A5BQ14	Aldedh domain-containing protein	FDP41_004889	59304.3	124.18	91.4543	127.473	113.125	18.5	6	F:oxidoreductase activity	F:oxidoreductase activity; F:oxidoreductase activity, acting on the aldehyde or oxo group of donors, NAD or NADP as acceptor	RecName: Full=NADP-dependent glyceraldehyde-3-phosphate dehydrogenase; AltName: Full=Glyceraldehyde-3-phosphate dehydrogenase [NADP(+)]; AltName: Full=Non-phosphorylating glyceraldehyde 3-phosphate dehydrogenase; AltName: Full=Triosephosphate dehydrogenase
A0A6A5BQ66	Proteasome subunit alpha type	FDP41_005852	27699.2	89.4956	71.641	110.794	89.2264	24.9	6	P:protein catabolic process; C:intracellular anatomical structure; C:protein-containing complex	P:ubiquitin-dependent protein catabolic process; P:proteolysis involved in cellular protein catabolic process; C:proteasome core complex; C:proteasome core complex, alpha-subunit complex	RecName: Full=Proteasome subunit alpha; AltName: Full=20S proteasome alpha subunit; AltName: Full=Proteasome core protein PsmA
A0A6A5BQ80		FDP41_004608	50782	352.079	427.736	338.939	370.948	12.2	6	F:GTP binding	F:GTP binding	RecName: Full=Ras-related GTP-binding protein A; Short=Rag A; Short=RagA
A0A6A5BQX3	Uncharacterized protein	FDP41_013677	27250.8	77.4121	101.119	70.3801	81.9781	31.5	6	F:oxidoreductase activity	F:oxidoreductase activity	RecName: Full=Very-long-chain 3-oxoacyl-CoA reductase; AltName: Full=3-ketoacyl-CoA reductase; Short=3-ketoreductase; Short=KAR; AltName: Full=Microsomal beta-keto-reductase
A0A6A5BQY4	COP9 signalosome complex subunit 3	FDP41_004463	49910.8	156.885	132.693	213.027	164.294	15.8667	6	C:nucleus; C:protein-containing complex	C:COP9 signalosome	RecName: Full=COP9 signalosome complex subunit 3; Short=Signalosome subunit 3
A0A6A5BR36	Uncharacterized protein	FDP41_003558	61569.9	107.477	166.907	171.055	145.314	15.4	6	P:carbohydrate metabolic process; P:carbohydrate derivative metabolic process; F:transferase activity	P:fructose metabolic process; P:fructose 2,6-bisphosphate metabolic process; F:catalytic activity; F:6-phosphofructo-2-kinase activity; F:ATP binding	RecName: Full=6-phosphofructo-2-kinase/fructose-2,6-bisphosphatase 4; Short=6PF-2-K/Fru-2,6-P2ase 4; Short=PFK/FBPase 4; AltName: Full=6PF-2-K/Fru-2,6-P2ase testis-type isozyme; Includes: RecName: Full=6-phosphofructo-2-kinase; Includes: RecName: Full=Fructose-2,6-bisphosphatase
A0A6A5BR60	Uncharacterized protein	FDP41_005423	52257.7	978.728	236.578	107.361	291.851	13.9	6	F:protein binding	F:protein binding	---NA---
A0A6A5BRJ7	Uncharacterized protein	FDP41_000960	59934.6	160.443	158.272	68.6925	120.377	9.2	6	F:toxic substance binding	F:toxic substance binding	RecName: Full=Transmembrane protein 181
A0A6A5BRX7	H(+)-exporting diphosphatase	FDP41_004153	88149.1	1400.16	556.977	844.605	870.074	8.9	6	P:transmembrane transport; F:transporter activity; F:hydrolase activity	P:proton transmembrane transport; F:inorganic diphosphatase activity; F:pyrophosphate hydrolysis-driven proton transmembrane transporter activity; C:membrane	RecName: Full=Putative K(+)-stimulated pyrophosphate-energized sodium pump; AltName: Full=Membrane-bound sodium-translocating pyrophosphatase; AltName: Full=Pyrophosphate-energized inorganic pyrophosphatase; Short=Na(+)-PPase
A0A6A5BS64	Dolichyl-diphosphooligosaccharide--protein glycosyltransferase 48 kDa subunit	FDP41_003804	52915.4	127.527	18.6304	151.602	71.1502	11.6	6	P:protein glycosylation; C:endoplasmic reticulum	P:protein N-linked glycosylation via asparagine; C:endoplasmic reticulum membrane	RecName: Full=Dolichyl-diphosphooligosaccharide--protein glycosyltransferase 48 kDa subunit; Short=DDOST 48 kDa subunit; Short=Oligosaccharyl transferase 48 kDa subunit; Flags: Precursor
A0A6A5BSR6	Uncharacterized protein	FDP41_003084	87192.4	601.852	713.02	860.505	717.433	11.1	6		no IPS match	---NA---
A0A6A5BT48	Nascent polypeptide-associated complex subunit beta	FDP41_004245	20023.9	347.581	533.448	232.085	350.428	50.8	6		no GO terms	RecName: Full=Transcription factor BTF3 homolog 4; AltName: Full=Basic transcription factor 3-like 4
A0A6A5BT65	26S proteasome regulatory subunit RPN7	FDP41_003244	44984.7	318.961	307.362	273.853	299.435	17.3333	6	F:molecular function regulator	F:protein binding; F:enzyme regulator activity	RecName: Full=COP9 signalosome complex subunit 1; Short=Signalosome subunit 1
A0A6A5BT80	Uncharacterized protein	FDP41_002911	33363.8	434.815	354.625	211.016	319.249	20.1	6		no IPS match	---NA---
A0A6A5BTL4	Uncharacterized protein	FDP41_002587	22329.4	1704.79	4892.93	2103.2	2598.41	34.9	6	F:calcium ion binding	F:calcium ion binding	RecName: Full=Hippocalcin-like protein 1
A0A6A5BTP6	Protein kinase domain-containing protein	FDP41_004050	221159	87.552	95.0884	37.656	67.9322	3.86667	6	P:protein modification process; F:transferase activity; F:catalytic activity, acting on a protein	P:protein phosphorylation; F:protein kinase activity; F:ATP binding	RecName: Full=Aurora kinase A; AltName: Full=Aurora 2; AltName: Full=Aurora/IPL1-related kinase 1; Short=ARK-1; Short=Aurora-related kinase 1; AltName: Full=Serine/threonine-protein kinase 15; AltName: Full=Serine/threonine-protein kinase 6; AltName: Full=Serine/threonine-protein kinase aurora-A
A0A6A5BU14	Uncharacterized protein	FDP41_002546	45513.6	181.646	263.397	670.859	317.802	18.1	6		no GO terms	---NA---
A0A6A5BV03	Phospholipase B-like	FDP41_002766	64282.8	489.175	278.706	416.75	384.44	13.4	6	F:hydrolase activity	F:phospholipase activity	RecName: Full=Phospholipase B-like 1; AltName: Full=LAMA-like protein 1; AltName: Full=Lamina ancestor homolog 1; AltName: Full=Phospholipase B domain-containing protein 1; Contains: RecName: Full=Phospholipase B-like 1 chain A; Contains: RecName: Full=Phospholipase B-like 1 chain B; Contains: RecName: Full=Phospholipase B-like 1 chain C; Flags: Precursor
A0A6A5BVY3	PH domain-containing protein	FDP41_003212	55934.1	166.669	182.194	92.2366	140.96	15.4	6		no GO terms	---NA---
A0A6A5BVZ0	Uncharacterized protein	FDP41_001862	71063	75.7956	65.4734	74.9463	71.915	12.8	6	F:ATP binding	F:ATP binding	RecName: Full=Zinc import ATP-binding protein ZnuC
A0A6A5BWJ6	Uncharacterized protein	FDP41_011393	35977.1	124.011	69.2095	32.7356	65.4962	16.4	6	P:protein folding	P:protein folding; F:Hsp70 protein binding; F:heat shock protein binding; F:unfolded protein binding	RecName: Full=DnaJ homolog subfamily A member 1; Flags: Precursor
A0A6A5BWS2	Uncharacterized protein	FDP41_002625	47598.5	592.66	656.433	362	520.278	17.9	6	F:structural molecule activity; C:ribosome	P:translation; F:structural constituent of ribosome; C:ribosome	RecName: Full=60S ribosomal protein L3
A0A6A5BX54	Protein kinase domain-containing protein	FDP41_001964	54989.1	93.9123	130.413	71.2321	95.552	11.6	6	P:protein modification process; F:transferase activity; F:catalytic activity, acting on a protein	P:protein phosphorylation; F:protein kinase activity; F:ATP binding	RecName: Full=CBL-interacting protein kinase 32; AltName: Full=OsCIPK32
A0A6A5BX56	Uncharacterized protein	FDP41_001079	77816	180.17	45.7066	50.2253	74.5065	8.66667	6	P:protein modification process; F:transferase activity; F:catalytic activity, acting on a protein	P:protein phosphorylation; F:protein serine/threonine kinase activity; F:ATP binding	RecName: Full=Coiled-coil domain-containing protein 93
A0A6A5BXD8	Uncharacterized protein	FDP41_010732	24375	70.7374	175.154	278.652	151.139	17.9	6		no IPS match	---NA---
A0A6A5BY49	Uncharacterized protein	FDP41_002320	16183.7	497.361	612.643	593.58	565.526	46.8	6	F:structural molecule activity; C:ribosome	P:translation; F:structural constituent of ribosome; C:ribosome	RecName: Full=40S ribosomal protein S17
A0A6A5BYB2	Uncharacterized protein	FDP41_013570	55721.6	76.3463	75.6341	50.9764	66.5209	13.8	6	F:cytoskeletal protein binding	F:actin binding; F:protein binding	RecName: Full=Tyrosine-protein kinase transforming protein Src; AltName: Full=pp60v-src; Short=p60-Src; Short=v-Src
A0A6A5BYV6	ELMO domain-containing protein	FDP41_010378	46282.7	59.2748	111.066	82.5481	81.6056	16.3	6	F:molecular function regulator	F:GTPase activator activity	RecName: Full=ELMO domain-containing protein 1
A0A6A5BZ48	Uncharacterized protein	FDP41_002435	76349.5	53.9537	12.2755	28.7467	26.7024	9.86667	6	P:cellular modified amino acid metabolic process; P:sulfur compound metabolic process; F:hydrolase activity; F:catalytic activity, acting on a protein	P:glutathione catabolic process; F:glutathione hydrolase activity	RecName: Full=Glutathione hydrolase 1 proenzyme; AltName: Full=Gamma-glutamyltransferase 1; AltName: Full=Gamma-glutamyltranspeptidase 1; Short=GGT 1; AltName: Full=Leukotriene-C4 hydrolase; AltName: CD_antigen=CD224; Contains: RecName: Full=Glutathione hydrolase 1 heavy chain; Contains: RecName: Full=Glutathione hydrolase 1 light chain; Flags: Precursor
A0A6A5BZ73	Uncharacterized protein	FDP41_001940	70108.6	182.84	291.584	190.175	216.436	10.7	6	P:signaling; F:molecular function regulator	P:small GTPase mediated signal transduction; F:guanyl-nucleotide exchange factor activity	RecName: Full=Ras-specific guanine nucleotide-releasing factor 2; Short=Ras-GRF2; AltName: Full=Ras guanine nucleotide exchange factor 2
A0A6A5C0F2	Uncharacterized protein	FDP41_001721	69995.8	113.384	216.776	166.782	160.043	14.1	6	P:signaling; F:GTPase activity	P:G protein-coupled receptor signaling pathway; F:GTPase activity; F:guanyl nucleotide binding; F:G-protein beta/gamma-subunit complex binding	RecName: Full=Guanine nucleotide-binding protein G(o) subunit alpha
A0A6A5C144	Uncharacterized protein	FDP41_012204	72016.2	114.214	143.677	63.6071	101.439	14.7	6	F:protein binding	F:protein binding	RecName: Full=Kelch repeat-containing protein 2
A0A6A5C198	Uncharacterized protein	FDP41_013214	27115.9	1456.81	1826.47	2012.37	1749.48	38.1	6		no IPS match	---NA---
A0A6A5C1E5	UBX domain-containing protein	FDP41_013284	52930.2	277.768	552.389	333.735	371.344	11.3	6	F:protein binding	F:protein binding	RecName: Full=UBX domain-containing protein 6; AltName: Full=UBX domain-containing protein 1
A0A6A5C1R6	Uncharacterized protein	FDP41_000991	74073.2	89.5601	41.603	82.4955	67.4875	8.73333	6	F:hydrolase activity; F:ATP-dependent activity	F:ATP binding; F:ATP hydrolysis activity	RecName: Full=Endoplasmic reticulum chaperone BiP; AltName: Full=78 kDa glucose-regulated protein; Short=GRP-78; AltName: Full=Binding-immunoglobulin protein; Short=BiP; AltName: Full=Heat shock protein 70 family protein 5; Short=HSP70 family protein 5; AltName: Full=Heat shock protein family A member 5; AltName: Full=Immunoglobulin heavy chain-binding protein; Flags: Precursor
A0A6A5C1W4	Peptidase_S8 domain-containing protein	FDP41_012323	130562	61.3993	40.4034	77.5352	57.7245	4.66667	6	F:hydrolase activity; F:catalytic activity, acting on a protein	P:proteolysis; F:serine-type endopeptidase activity; F:serine-type peptidase activity	RecName: Full=Serine protease/ABC transporter B family protein tagA; Flags: Precursor
A0A6A5C1Y8	Uncharacterized protein	FDP41_012819	56265.7	200.985	54.3887	136.906	114.384	14.3	6	F:catalytic activity	F:catalytic activity	RecName: Full=5'-3' exonuclease PLD3; AltName: Full=Choline phosphatase 3; AltName: Full=Phosphatidylcholine-hydrolyzing phospholipase D3; AltName: Full=Phospholipase D3; Short=PLD 3
A0A6A5C1Z6	F-actin-capping protein subunit beta	FDP41_001602	30868.6	1057.35	645.262	539.94	716.859	21.7	6	P:cytoskeleton organization; P:protein-containing complex assembly; C:cytoskeleton; C:protein-containing complex	P:barbed-end actin filament capping; C:F-actin capping protein complex	RecName: Full=F-actin-capping protein subunit beta
A0A6A5C2F3	Vacuolar protein sorting-associated protein 29	FDP41_001353	21258.6	155.626	59.2909	51.956	78.2652	31.6	6	P:vesicle-mediated transport; C:protein-containing complex	P:retrograde transport, endosome to Golgi; C:retromer complex	RecName: Full=Vacuolar protein sorting-associated protein 29; AltName: Full=Vesicle protein sorting 29
A0A6A5C2M3	Importin N-terminal domain-containing protein	FDP41_013277	121805	149.087	160.428	135.849	148.113	7.7	6	P:intracellular protein transport; P:nucleocytoplasmic transport	P:protein import into nucleus; P:intracellular protein transport; F:small GTPase binding	RecName: Full=Importin-5; Short=Imp5; AltName: Full=Importin subunit beta-3; AltName: Full=Karyopherin beta-3; AltName: Full=Ran-binding protein 5; Short=RanBP5
A0A6A5C404	Uncharacterized protein	FDP41_013071	58646.3	114.59	112.008	28.4845	71.5048	14.1	6	P:cytoskeleton organization; F:cytoskeletal protein binding	P:actin filament bundle assembly; F:protein binding; F:actin filament binding	RecName: Full=Alpha-actinin-4; AltName: Full=Non-muscle alpha-actinin 4
A0A6A5C5U0	Protein kinase domain-containing protein	FDP41_012633	66894.6	969.244	408.869	544.061	599.637	9.66667	6	P:protein modification process; F:transferase activity; F:catalytic activity, acting on a protein	P:protein phosphorylation; F:protein kinase activity; F:ATP binding	RecName: Full=Casein kinase I isoform delta; Short=CKI-delta; Short=CKId; AltName: Full=Tau-protein kinase CSNK1D
A0A6A5C5W9	Cation_ATPase_N domain-containing protein	FDP41_013192	102412	288.941	47.2025	161.784	130.188	10.1	6	F:transporter activity; F:hydrolase activity; F:ATP-dependent activity	F:nucleotide binding; F:transporter activity; F:ATP binding; F:ATP hydrolysis activity; C:integral component of membrane	RecName: Full=Calcium-transporting ATPase type 2C member 1; Short=ATPase 2C1; AltName: Full=ATP-dependent Ca(2+) pump PMR1; AltName: Full=Ca(2+)/Mn(2+)-ATPase 2C1; AltName: Full=Secretory pathway Ca(2+)-transporting ATPase type 1; Short=SPCA1
A0A6A5C6U0	PNPLA domain-containing protein	FDP41_010810	39439.1	289.646	97.3849	443.047	232.061	18.4667	6	P:lipid metabolic process	P:lipid metabolic process	---NA---
A0A6A5C6V8	Trafficking protein particle complex subunit	FDP41_012177	26582.3	184.731	140.634	135.364	152.07	29.2	6	P:vesicle-mediated transport; C:protein-containing complex	P:Golgi vesicle transport; C:TRAPP complex
A0A6A5C7K1	RRM domain-containing protein	FDP41_010831	14764	102.012	232.215	346.522	201.724	46.9	6	F:RNA binding	F:nucleic acid binding; F:RNA binding	---NA---
A0A6A5C7L1	Uncharacterized protein	FDP41_012539	237283	135.225	212.768	160.032	166.363	3.1	6	F:protein binding	F:protein binding	---NA---
A0A6A5C7Q5	PBPb domain-containing protein	FDP41_012477	37316.1	218.25	810.008	604.035	474.426	23.1	6		no GO terms	---NA---
A0A6A5C7V3	F_actin_bund_C domain-containing protein	FDP41_010960	31017.2	951.143	1489.38	1122.74	1167.28	27.7	6		no GO terms	---NA---
A0A6A5C8I8	Phospholipase B-like	FDP41_010317	62561.6	318.215	302.777	497.21	363.185	14.3	6	F:hydrolase activity	F:phospholipase activity	RecName: Full=Phospholipase B-like 1; AltName: Full=LAMA-like protein 1; AltName: Full=Lamina ancestor homolog 1; AltName: Full=Phospholipase B domain-containing protein 1; Contains: RecName: Full=Phospholipase B-like 1 chain A; Contains: RecName: Full=Phospholipase B-like 1 chain B; Contains: RecName: Full=Phospholipase B-like 1 chain C; Flags: Precursor
A0A6A5C8I9	Uncharacterized protein	FDP41_010526	25207.2	454.768	415.137	339.085	400.033	16.4	6	P:vacuolar transport	P:vacuolar transport	RecName: Full=Charged multivesicular body protein 2b; AltName: Full=Chromatin-modifying protein 2b; Short=CHMP2b
A0A6A5C8U2	Uncharacterized protein	FDP41_012009	21667	243.695	53.8485	141.851	123.013	27.9	6		no IPS match	---NA---
A0A6A5C8W2	t-SNARE coiled-coil homology domain-containing protein	FDP41_010447	39301	134.004	57.5729	95.1441	90.2067	19	6		no GO terms	---NA---
A0A6A5C9J8	Uncharacterized protein	FDP41_011298	154474	134.172	186.992	135.686	150.432	5.9	6	F:cytoskeletal protein binding	P:cellular component organization; F:actin binding	RecName: Full=Formin-F; AltName: Full=Diaphanous-related formin dia1
A0A6A5CAB0	ABC transporter domain-containing protein	FDP41_007827	190037	247.561	93.6199	160.948	155.088	4.3	6	F:transporter activity; F:ATP-dependent activity	F:ATP binding; F:ABC-type transporter activity	RecName: Full=Broad substrate specificity ATP-binding cassette transporter ABCG2; AltName: Full=ATP-binding cassette sub-family G member 2; AltName: Full=Breast cancer resistance protein 1 homolog; AltName: Full=Urate exporter; AltName: CD_antigen=CD338
A0A6A5CAB4	RGS domain-containing protein	FDP41_012070	63669.2	86.3894	135.704	76.2528	96.3319	14.9	6		no GO terms	---NA---
A0A6A5CAD7	Uncharacterized protein	FDP41_007857	65626.8	530.366	167.242	260.699	284.897	16.5	6		no GO terms	RecName: Full=Proton-coupled amino acid transporter 4; Short=Proton/amino acid transporter 4; AltName: Full=Solute carrier family 36 member 4
A0A6A5CAF0	CCT-beta	FDP41_007877	55250.7	69.3667	84.0529	61.946	71.2152	16.7	6	P:protein folding; F:hydrolase activity; F:ATP-dependent activity; C:cytosol; C:protein-containing complex	P:protein folding; F:ATP binding; F:ATP hydrolysis activity; F:unfolded protein binding; C:cytosol; C:chaperonin-containing T-complex	RecName: Full=T-complex protein 1 subunit beta; Short=TCP-1-beta; AltName: Full=CCT-beta
A0A6A5CAP3	Uncharacterized protein	FDP41_007498	101601	167.428	241.353	175.815	192.241	9.7	6		no GO terms	RecName: Full=Regulator of G-protein signaling 2; Short=RGS2
A0A6A5CB13	Uncharacterized protein	FDP41_011379	85391.2	99.3476	14.5223	62.0408	44.7325	7.03333	6	F:hydrolase activity; F:catalytic activity, acting on a protein	F:hydrolase activity; F:metalloaminopeptidase activity	RecName: Full=Probable Xaa-Pro aminopeptidase P; Short=AMPP; Short=Aminopeptidase P; AltName: Full=Aminoacylproline aminopeptidase; AltName: Full=Prolidase
A0A6A5CB56	Uncharacterized protein	FDP41_010847	95061.2	280.765	122.582	118.388	159.72	9.3	6		no GO terms	RecName: Full=Vacuolar protein sorting-associated protein 52 homolog
A0A6A5CB91	Uncharacterized protein	FDP41_007749	25558.3	3208.53	3941.68	2880.69	3315.09	41	6		no IPS match	---NA---
A0A6A5CBP7	Plug_translocon domain-containing protein	FDP41_000371	52491.1	236.322	28.5735	287.045	124.683	8.13333	6	P:protein transport; C:membrane	P:protein transport; C:membrane	RecName: Full=Protein transport protein Sec61 subunit alpha
A0A6A5CBX4	Uncharacterized protein	FDP41_000680	48949.6	169.203	131.845	79.5739	121.082	16.9	6	C:cytoplasm	F:protein binding; F:protein domain specific binding; C:cytoplasm	RecName: Full=Actin cytoskeleton-regulatory complex protein SLA1
A0A6A5CCN7	COMM domain-containing protein 3	FDP41_011007	23096.2	210.392	79.6565	108.828	122.179	36.5333	6	P:sodium ion transport	P:sodium ion transport	RecName: Full=COMM domain-containing protein 3
A0A6A5CDW9	AB hydrolase-1 domain-containing protein	FDP41_007603	43622.4	157.527	29.9967	172.853	93.4764	16.2667	6		no GO terms	RecName: Full=AB hydrolase superfamily protein YfhM
A0A6A5CED6	Uncharacterized protein	FDP41_007773	51362.3	83.2985	112.39	143.845	110.43	12.7	6	F:lyase activity	P:carboxylic acid metabolic process; F:catalytic activity; F:carbon-carbon lyase activity; F:pyridoxal phosphate binding	RecName: Full=Histidine decarboxylase; Short=HDC
A0A6A5CEM9	Uncharacterized protein	FDP41_000083	27396	153.932	135.305	94.6553	125.39	24.3	6	F:GTPase activity	F:GTPase activity; F:GTP binding	RecName: Full=Ras-related protein Rab-1B
A0A6A5CFF4	Uncharacterized protein	FDP41_007954	100037	75.9464	53.8457	37.6404	53.5925	7.6	6		no GO terms	---NA---
A0A6A5CFS1	6-phosphogluconate dehydrogenase, decarboxylating	FDP41_000319	55287.1	215.813	359.454	240.867	265.358	18	6	P:generation of precursor metabolites and energy; P:carbohydrate derivative metabolic process; F:oxidoreductase activity	P:pentose-phosphate shunt; F:phosphogluconate dehydrogenase (decarboxylating) activity; F:oxidoreductase activity; F:NADP binding	RecName: Full=6-phosphogluconate dehydrogenase, decarboxylating
A0A6A5CHP8	ENTH domain-containing protein	FDP41_000059	61316.5	127.19	122.079	104.037	117.335	14.4	6	P:vesicle-mediated transport; P:protein-containing complex assembly; F:lipid binding; C:cytoplasmic vesicle	P:clathrin coat assembly; P:regulation of clathrin-dependent endocytosis; F:phospholipid binding; F:1-phosphatidylinositol binding; F:clathrin binding; C:clathrin-coated vesicle	RecName: Full=Clathrin coat assembly protein AP180; AltName: Full=91 kDa synaptosomal-associated protein; AltName: Full=Clathrin coat-associated protein AP180; AltName: Full=Phosphoprotein F1-20
A0A6A5CHT5	WD_REPEATS_REGION domain-containing protein	FDP41_000764	157495	204.794	138.272	155.713	163.981	5.83333	6	F:protein binding	F:protein binding	RecName: Full=WD repeat-containing protein 11; AltName: Full=Bromodomain and WD repeat-containing protein 2; AltName: Full=WD repeat-containing protein 15
A0A6A5CI45	Uncharacterized protein	FDP41_000199	354599	126.277	270.862	142.646	169.607	1.96667	6	P:signaling; F:molecular function regulator	P:small GTPase mediated signal transduction; F:guanyl-nucleotide exchange factor activity	RecName: Full=Ras-specific guanine nucleotide-releasing factor 2; Short=Ras-GRF2; AltName: Full=Ras guanine nucleotide exchange factor 2
A0A6A5CI80	EGF-like domain-containing protein	FDP41_000229	101329	67.5135	30.0441	46.6434	45.5666	6.6	6	F:hydrolase activity; F:catalytic activity, acting on a protein	P:proteolysis; F:serine-type carboxypeptidase activity	RecName: Full=Probable serine carboxypeptidase CPVL; Flags: Precursor
A0A2D0TCG6	Phosphoglycerate mutase	FDP41_009301	28931.1	215.308	250.69	235.824	233.486	26.8	5	P:carbohydrate metabolic process; P:generation of precursor metabolites and energy; P:nucleobase-containing small molecule metabolic process; P:carbohydrate derivative metabolic process; F:isomerase activity	P:glycolytic process; F:phosphoglycerate mutase activity; F:intramolecular transferase activity, phosphotransferases	RecName: Full=2,3-bisphosphoglycerate-dependent phosphoglycerate mutase; Short=BPG-dependent PGAM; Short=PGAM; Short=Phosphoglyceromutase; Short=dPGM
A0A6A5AUA2	Uncharacterized protein	FDP41_010086	23801.2	664.51	71.3881	440.401	275.418	29.5	5		no GO terms	---NA---
A0A6A5AZH6	Uncharacterized protein	FDP41_010070	74736.3	1164.04	193.223	318.759	415.428	9.06667	5	P:transmembrane transport; F:transporter activity; F:ATP-dependent activity	P:transmembrane transport; F:ATP binding; F:ABC-type transporter activity; C:integral component of membrane	RecName: Full=ATP-dependent translocase ABCB1; AltName: Full=ATP-binding cassette sub-family B member 1; AltName: Full=Multidrug resistance protein 1; AltName: Full=P-glycoprotein 1; AltName: Full=Phospholipid transporter ABCB1; AltName: CD_antigen=CD243
A0A6A5B1W1	Protein kinase domain-containing protein	FDP41_008420	83861	39.1148	76.6818	54.3713	54.6346	6.5	5	P:protein modification process; F:transferase activity; F:catalytic activity, acting on a protein	P:protein phosphorylation; F:protein kinase activity; F:ATP binding	RecName: Full=Mitogen-activated protein kinase kinase kinase 13
A0A6A5B5V5	NEDD8-activating enzyme E1 catalytic subunit	FDP41_008394	50984	67.7176	86.3037	66.7306	73.0609	16.4	5	P:protein modification process; F:ligase activity; F:catalytic activity, acting on a protein	P:protein neddylation; F:ubiquitin-like modifier activating enzyme activity; F:NEDD8 activating enzyme activity	RecName: Full=NEDD8-activating enzyme E1 catalytic subunit; AltName: Full=NEDD8-activating enzyme E1C; AltName: Full=Ubiquitin-activating enzyme E1C; AltName: Full=Ubiquitin-like modifier-activating enzyme 3; Short=Ubiquitin-activating enzyme 3
A0A6A5B831	Metallophos domain-containing protein	FDP41_008301	45942.6	480.642	140.704	570.668	337.938	12.2	5	F:hydrolase activity	F:hydrolase activity	RecName: Full=Tartrate-resistant acid phosphatase type 5; Short=TR-AP; AltName: Full=Tartrate-resistant acid ATPase; Short=TrATPase; AltName: Full=Type 5 acid phosphatase; Flags: Precursor
A0A6A5B8V0	Uncharacterized protein	FDP41_006157	17449.2	221.981	568.576	318.211	342.457	36.5	5		no GO terms	RecName: Full=Inosine-5'-monophosphate dehydrogenase; Short=IMP dehydrogenase; Short=IMPD; Short=IMPDH
A0A6A5BAN2	Uncharacterized protein	FDP41_009627	20560.9	146.656	109.709	151.83	134.679	18.2	5	F:structural molecule activity; C:ribosome	P:translation; F:structural constituent of ribosome; C:ribosome	RecName: Full=60S ribosomal protein L22
A0A6A5BB09	Uncharacterized protein	FDP41_006389	27005	351.675	74.6671	295.12	197.89	17.8333	5		no GO terms	---NA---
A0A6A5BBH6	Uncharacterized protein	FDP41_005507	16990.2	179.387	202.895	308.94	224.033	39.8	5		no GO terms	---NA---
A0A6A5BBS9	Uncharacterized protein	FDP41_005377	47547.5	2971.51	2397.3	402.123	1420.21	15.4333	5	F:zinc ion binding	F:zinc ion binding	RecName: Full=E3 ubiquitin-protein ligase RNF8; AltName: Full=RING finger protein 8; AltName: Full=RING-type E3 ubiquitin transferase RNF8
A0A6A5BC10	RGS domain-containing protein	FDP41_006101	128095	83.8847	41.5083	49.1556	55.5218	6.8	5		no GO terms	---NA---
A0A6A5BC76	Uncharacterized protein	FDP41_009913	207770	56.6016	99.2077	51.6444	66.191	2.93333	5		no GO terms	---NA---
A0A6A5BC89	Uncharacterized protein	FDP41_009947	57004.3	176.397	246.76	174.191	196.455	8.8	5	P:transmembrane transport; F:transporter activity	P:transmembrane transport; F:transmembrane transporter activity; C:membrane	RecName: Full=Probable formate transporter 1; AltName: Full=Formate channel 1
A0A6A5BCR8	Uncharacterized protein	FDP41_009354	26340.3	248.792	472.728	231.861	300.994	25.2	5		no IPS match	---NA---
A0A6A5BE35	Vps39_2 domain-containing protein	FDP41_004798	133052	96.0885	96.655	91.3174	94.6564	4.6	5	P:vesicle-mediated transport	P:vesicle-mediated transport; F:protein binding	RecName: Full=Vam6/Vps39-like protein; AltName: Full=TRAP1-like protein; Short=hVam6p
A0A6A5BE48	Uncharacterized protein	FDP41_009258	105163	111.167	166.146	101.356	123.246	9	5		no GO terms	RecName: Full=TBC1 domain family member 24
A0A6A5BFA8	Vacuolar protein sorting-associated protein 11 homolog	FDP41_008388	125127	93.2323	53.2157	53.8481	64.4059	6.16667	5	P:intracellular protein transport; P:vesicle-mediated transport	P:intracellular protein transport; P:vesicle-mediated transport; F:protein binding	RecName: Full=Vacuolar protein sorting-associated protein 11 homolog
A0A6A5BFW4	Uncharacterized protein	FDP41_008767	57631	55.5631	49.2287	41.2908	48.3377	14.3	5	P:protein modification process; F:transferase activity; F:catalytic activity, acting on a protein	P:protein phosphorylation; F:protein kinase activity; F:ATP binding	RecName: Full=Serine/threonine-protein kinase 4; Contains: RecName: Full=Serine/threonine-protein kinase 4 37kDa subunit; Short=MST1/N; Contains: RecName: Full=Serine/threonine-protein kinase 4 18kDa subunit; Short=MST1/C
A0A6A5BGU5	RGS domain-containing protein	FDP41_008455	114452	53.6052	180.292	528.691	172.238	4.8	5		no GO terms	---NA---
A0A6A5BGU7	Uncharacterized protein	FDP41_007303	127413	79.2602	147.535	99.9443	105.334	6.9	5		no GO terms	RecName: Full=5'-AMP-activated protein kinase subunit gamma-3; Short=AMPK gamma3; Short=AMPK subunit gamma-3
A0A6A5BH07	Uncharacterized protein	FDP41_003826	20709.1	660.061	3092.07	4760.76	2133.88	19.1	5		no IPS match	---NA---
A0A6A5BHM4	Rho-GAP domain-containing protein	FDP41_008242	85371	100.628	111.702	102.724	104.91	7.6	5	P:signaling	P:signal transduction	RecName: Full=Rho GTPase-activating protein 27; AltName: Full=CIN85-associated multi-domain-containing Rho GTPase-activating protein 1; AltName: Full=Rho-type GTPase-activating protein 27
A0A6A5BHT1	Uncharacterized protein	FDP41_006404	47173.2	125.752	130.223	132.001	129.298	18	5	P:signaling; F:GTPase activity	P:signal transduction; P:G protein-coupled receptor signaling pathway; F:GTPase activity; F:guanyl nucleotide binding; F:G-protein beta/gamma-subunit complex binding	RecName: Full=Guanine nucleotide-binding protein G(i) subunit alpha-1; AltName: Full=Adenylate cyclase-inhibiting G alpha protein
A0A6A5BHT9	PCI domain-containing protein	FDP41_008312	54089.3	80.8467	112.427	138.001	107.846	9.3	5		no GO terms	RecName: Full=26S proteasome non-ATPase regulatory subunit 12; AltName: Full=26S proteasome regulatory subunit RPN5; AltName: Full=26S proteasome regulatory subunit p55
A0A6A5BIE7	Endo/exonuclease/phosphatase domain-containing protein	FDP41_004042	40251.5	191.306	358.685	505.74	326.179	15.7	5	F:hydrolase activity; F:catalytic activity, acting on DNA	P:DNA catabolic process; F:catalytic activity; F:deoxyribonuclease activity	RecName: Full=Deoxyribonuclease-1; AltName: Full=Deoxyribonuclease I; Short=DNase I; Flags: Precursor
A0A6A5BIL0	BTB domain-containing protein	FDP41_006166	51097.8	350.95	494.735	146.237	293.917	16.9	5	F:protein binding	F:protein binding	RecName: Full=BTB/POZ domain-containing protein 9
A0A6A5BIX4	Rho-GAP domain-containing protein	FDP41_006413	56835.7	200.68	473.134	353.555	322.589	10.1	5	P:signaling	P:signal transduction	RecName: Full=Unconventional myosin-IXb; AltName: Full=Unconventional myosin-9b
A0A6A5BJA6	COP9 signalosome complex subunit 6	FDP41_003710	35077.8	91.0413	197.133	200.331	153.196	17.4667	5	P:protein modification process; F:hydrolase activity; F:catalytic activity, acting on a protein; C:nucleus; C:protein-containing complex	P:protein deneddylation; F:protein binding; F:isopeptidase activity; F:metal-dependent deubiquitinase activity; C:COP9 signalosome	RecName: Full=COP9 signalosome complex subunit 6; Short=Signalosome subunit 6
A0A6A5BJM9	H(+)-exporting diphosphatase	FDP41_003860	98498.4	253.17	54.3215	118.814	117.784	6.9	5	P:transmembrane transport; F:transporter activity; F:hydrolase activity	P:proton transmembrane transport; F:inorganic diphosphatase activity; F:pyrophosphate hydrolysis-driven proton transmembrane transporter activity; C:membrane	RecName: Full=K(+)-insensitive pyrophosphate-energized proton pump; AltName: Full=Membrane-bound proton-translocating pyrophosphatase; AltName: Full=Pyrophosphate-energized inorganic pyrophosphatase; Short=H(+)-PPase
A0A6A5BK28	Phenylalanyl-tRNA synthetase beta subunit	FDP41_002848	69645.4	53.394	98.6306	71.4655	72.1994	13.2	5	P:tRNA metabolic process; P:cellular amino acid metabolic process; F:RNA binding; F:ligase activity; F:catalytic activity, acting on RNA; C:cytoplasm	P:phenylalanyl-tRNA aminoacylation; F:nucleotide binding; F:magnesium ion binding; F:RNA binding; F:phenylalanine-tRNA ligase activity; F:ATP binding; C:cytoplasm	RecName: Full=Phenylalanine--tRNA ligase beta subunit; AltName: Full=Phenylalanyl-tRNA synthetase beta subunit; Short=PheRS
A0A6A5BKQ2	Uncharacterized protein	FDP41_002403	102651	188.924	60.4299	58.1158	87.219	9.3	5	P:vesicle-mediated transport; C:protein-containing complex	P:protein transport; P:endocytic recycling; P:retrograde transport, endosome to Golgi; C:retromer, cargo-selective complex	RecName: Full=VPS35 endosomal protein-sorting factor-like
A0A6A5BL26	Uncharacterized protein	FDP41_005814	30642.4	143.81	201.742	118.452	150.907	26.4	5	F:GTPase activity	F:GTPase activity; F:GTP binding	RecName: Full=Ras-related protein Rab-2A
A0A6A5BLD4	Uncharacterized protein	FDP41_006427	50999.2	61.8017	117.402	88.4933	86.2704	13.2333	5		no GO terms	---NA---
A0A6A5BML1	AB hydrolase-1 domain-containing protein	FDP41_005545	44852.9	51.2101	17.5479	46.8818	34.7959	10.5	5	F:catalytic activity	F:catalytic activity	RecName: Full=Epoxide hydrolase 3; Short=EH3; AltName: Full=Abhydrolase domain-containing protein 9
A0A6A5BMM6	Uncharacterized protein	FDP41_005992	292200	37.8583	46.2098	65.5821	48.5915	2.2	5	P:transmembrane transport; F:transporter activity; C:endoplasmic reticulum	P:calcium ion transport; P:calcium ion transmembrane transport; F:inositol 1,4,5-trisphosphate-sensitive calcium-release channel activity; F:calcium channel activity; F:inositol 1,4,5 trisphosphate binding; C:endoplasmic reticulum; C:membrane	RecName: Full=Inositol 1,4,5-trisphosphate receptor type 3; AltName: Full=IP3 receptor isoform 3; Short=IP3R 3; Short=InsP3R3; AltName: Full=Type 3 inositol 1,4,5-trisphosphate receptor; Short=Type 3 InsP3 receptor
A0A6A5BMQ0	BPI2 domain-containing protein	FDP41_006012	60105.1	412.623	161.567	525.922	327.297	11	5	F:lipid binding	F:lipid binding	RecName: Full=Lipopolysaccharide-binding protein; Short=LBP; Flags: Precursor
A0A6A5BMR2	Uncharacterized protein	FDP41_004901	89978.2	204.69	278.348	165.868	211.421	10.1	5	F:protein binding	F:protein binding	RecName: Full=Leucine-rich repeat and death domain-containing protein 1
A0A6A5BMS5	AB hydrolase-1 domain-containing protein	FDP41_004857	68940.3	75.8384	20.5322	50.4853	42.8381	12	5		no GO terms	RecName: Full=Uncharacterized vacuolar membrane protein SCY_4679
A0A6A5BNB9	Uncharacterized protein	FDP41_005828	58020.7	72.1041	45.2001	97.8794	68.3277	17.3	5	P:carbohydrate metabolic process; F:hydrolase activity	P:carbohydrate metabolic process; F:hydrolase activity, hydrolyzing O-glycosyl compounds	RecName: Full=Beta-xylosidase; AltName: Full=1,4-beta-D-xylan xylohydrolase; AltName: Full=Xylan 1,4-beta-xylosidase
A0A6A5BNJ0	RING-type domain-containing protein	FDP41_004982	167362	66.8257	76.0005	57.1378	66.2056	3.33333	5		no GO terms	RecName: Full=Vacuolar protein sorting-associated protein 11 homolog
A0A6A5BNM0	Defective in cullin neddylation protein	FDP41_002487	29559.8	34.19	88.9756	19.8426	39.2274	20.5667	5		no GO terms	RecName: Full=DCN1-like protein 4; Short=DCNL4; AltName: Full=DCUN1 domain-containing protein 4; AltName: Full=Defective in cullin neddylation protein 1-like protein 4
A0A6A5BNR1	Uncharacterized protein	FDP41_002527	25811.3	145.675	16.9369	123.956	67.3745	19.2667	5		no GO terms	RecName: Full=Cytochrome b5
A0A6A5BNS5	Leuk-A4-hydro_C domain-containing protein	FDP41_005594	75597.4	170.44	219.514	248.605	210.304	10.5	5	F:hydrolase activity; F:catalytic activity, acting on a protein	P:proteolysis; F:metallopeptidase activity; F:zinc ion binding	RecName: Full=Leucine aminopeptidase 2; AltName: Full=Epoxide hydrolase; AltName: Full=Leukotriene A-4 hydrolase homolog; Short=LTA-4 hydrolase
A0A6A5BPJ9	Uncharacterized protein	FDP41_004231	24811.5	86.7156	23.6133	116.463	62.0126	18.6	5		no IPS match	---NA---
A0A6A5BPK1	Uncharacterized protein	FDP41_005459	54618.6	2255.41	2349.05	1253.09	1879.46	12.2	5	F:lipid binding	F:phosphatidylinositol binding; F:ubiquitin binding	---NA---
A0A6A5BPR2	Uncharacterized protein	FDP41_006086	39111.7	1197.96	1173.77	1114.5	1161.54	17.6	5	P:chromatin organization; P:protein-containing complex assembly; C:nucleus	P:nucleosome assembly; C:nucleus	RecName: Full=Nucleosome assembly protein 1-like 4
A0A6A5BQ79		FDP41_005579	43068	1197.96	1173.77	1114.5	1161.54	16	5	P:chromatin organization; P:protein-containing complex assembly; C:nucleus	P:nucleosome assembly; C:nucleus	RecName: Full=Nucleosome assembly protein 1-like 4
A0A6A5BQF1	Uncharacterized protein	FDP41_004357	27739.1	29.4966	68.5668	54.976	48.0861	25.2333	5	F:GTPase activity	F:GTPase activity; F:GTP binding	RecName: Full=Ras-related protein Rab-5A
A0A6A5BQG0	Pept_C1 domain-containing protein	FDP41_005002	34166.8	1142.01	801.523	899.882	937.399	15.9667	5	F:hydrolase activity; F:catalytic activity, acting on a protein	P:proteolysis; F:cysteine-type peptidase activity	RecName: Full=Cathepsin B; Contains: RecName: Full=Cathepsin B light chain; Contains: RecName: Full=Cathepsin B heavy chain; Flags: Precursor
A0A6A5BQS3	Uncharacterized protein	FDP41_004500	25832	194.092	184.023	218.264	198.284	26.3	5	P:signaling; F:GTPase activity	P:small GTPase mediated signal transduction; F:GTPase activity; F:GTP binding	RecName: Full=Cell division control protein 42 homolog; AltName: Full=G25K GTP-binding protein; Flags: Precursor
A0A6A5BQZ4	TPR_REGION domain-containing protein	FDP41_003785	144686	118.007	301.487	139.239	170.469	5.3	5	P:signaling; F:GTPase activity	P:signal transduction; P:G protein-coupled receptor signaling pathway; F:GTPase activity; F:protein binding; F:guanyl nucleotide binding; F:G-protein beta/gamma-subunit complex binding	RecName: Full=Leucine-zipper-like transcriptional regulator 1; Short=LZTR-1
A0A6A5BR20	Uncharacterized protein	FDP41_005192	83250.6	29.6152	24.8456	12.0475	20.696	8.93333	5	P:protein catabolic process; F:transferase activity; F:molecular function regulator; C:protein-containing complex	P:regulation of protein catabolic process; F:N-acetyltransferase activity; F:enzyme regulator activity; C:proteasome complex	RecName: Full=26S proteasome non-ATPase regulatory subunit 3; AltName: Full=26S proteasome regulatory subunit RPN3
A0A6A5BRG7	Uncharacterized protein	FDP41_013136	102697	42.9525	33.93	38.8556	38.4009	5.56667	5		no GO terms	RecName: Full=TSET complex member tstB; AltName: Full=Protein TSAUCER
A0A6A5BSX3	Uncharacterized protein	FDP41_003771	25597	261.602	445.202	240.48	303.687	26.9	5	P:signaling; F:GTPase activity	P:signal transduction; F:GTPase activity; F:GTP binding; C:membrane	RecName: Full=Ras-related protein Ral-B; Flags: Precursor
A0A6A5BTP0	Uncharacterized protein	FDP41_002396	155719	72.6854	102.371	81.8834	84.776	4.7	5	F:molecular function regulator	F:guanyl-nucleotide exchange factor activity; F:protein binding; F:metal ion binding	RecName: Full=Probable E3 ubiquitin-protein ligase HERC4; AltName: Full=HECT domain and RCC1-like domain-containing protein 4; AltName: Full=HECT-type E3 ubiquitin transferase HERC4
A0A6A5BU53	Uncharacterized protein	FDP41_004140	155327	282.887	222.71	399.011	292.94	3.8	5		no GO terms	RecName: Full=Exocyst complex component 8; AltName: Full=Exocyst complex 84 kDa subunit
A0A6A5BUL2	Uncharacterized protein	FDP41_002222	37771.2	66.9376	34.4888	36.7891	43.9565	23.3	5		no GO terms	---NA---
A0A6A5BUQ2	Uncharacterized protein	FDP41_002046	37153.3	36.5489	67.9233	60.4978	53.155	20.9	5		no IPS match	---NA---
A0A6A5BVD4	Uncharacterized protein	FDP41_011904	64757.4	90.6061	94.3631	45.1895	72.8337	11.4	5	F:RNA binding; F:translation regulator activity; C:cytoplasm; C:protein-containing complex	F:translation initiation factor activity; C:cytoplasm; C:eukaryotic translation initiation factor 3 complex	RecName: Full=Eukaryotic translation initiation factor 3 subunit D-2; Short=eIF3d-2; AltName: Full=Eukaryotic translation initiation factor 3 subunit 7-2
A0A6A5BVL5	CAP_N domain-containing protein	FDP41_013045	24082.2	91.4563	185.308	323.966	176.415	28.7	5	P:cytoskeleton organization; F:cytoskeletal protein binding	P:cytoskeleton organization; F:actin binding	RecName: Full=Adenylyl cyclase-associated protein 1; Short=CAP 1
A0A6A5BW67	Serine/threonine-protein phosphatase	FDP41_002354	60801.2	105.508	123.557	98.2639	108.605	8.3	5	P:signaling; F:hydrolase activity; F:catalytic activity, acting on a protein	P:calcineurin-mediated signaling; F:hydrolase activity; F:calmodulin-dependent protein phosphatase activity	RecName: Full=Serine/threonine-protein phosphatase 2B catalytic subunit; AltName: Full=Calmodulin-dependent calcineurin A subunit
A0A6A5BW77	Uncharacterized protein	FDP41_011263	49285.2	138.202	69.3442	99.6187	98.4666	13.3	5		no GO terms	---NA---
A0A6A5BWD1	TLDc domain-containing protein	FDP41_001284	68038	43.8637	50.027	31.6328	41.0976	13.5	5		no GO terms	RecName: Full=Oxidation resistance protein 1
A0A6A5BWL7	CRAL-TRIO domain-containing protein	FDP41_012314	31015.8	105.73	102.828	79.0353	95.0698	24	5		no GO terms	RecName: Full=SEC14 cytosolic factor; AltName: Full=Phosphatidylinositol/phosphatidylcholine transfer protein; Short=PI/PC TP
A0A6A5BWM2	Uncharacterized protein	FDP41_003972	70407.7	63.1871	93.5694	54.5383	68.5732	11.3	5		no GO terms	---NA---
A0A6A5BWP4	Cystathionine beta-synthase	FDP41_000899	39988	42.2531	85.3805	73.0456	64.1116	16.8333	5	P:cellular amino acid metabolic process; P:sulfur compound metabolic process; F:lyase activity; C:cytoplasm	P:cysteine biosynthetic process via cystathionine; F:cystathionine beta-synthase activity; C:cytoplasm	RecName: Full=Cysteine synthase; Short=CSase; AltName: Full=O-acetylserine (thiol)-lyase; Short=OAS-TL; AltName: Full=O-acetylserine sulfhydrylase
A0A6A5BX69	Cystatin domain-containing protein	FDP41_002161	10414.8	149.144	179.798	602.403	252.79	44.6667	5	F:molecular function regulator	F:endopeptidase inhibitor activity; F:cysteine-type endopeptidase inhibitor activity	RecName: Full=Cystatin-B; AltName: Full=Stefin-B
A0A6A5BX89	Uncharacterized protein	FDP41_002913	102712	103.378	23.2554	29.3493	41.3222	5	5		no IPS match	---NA---
A0A6A5BXB2	Uncharacterized protein	FDP41_003561	62975.9	30.1551	57.2124	52.2199	44.8293	8.6	5		no IPS match	---NA---
A0A6A5BXJ3	Uncharacterized protein	FDP41_002981	38098.8	185.426	104.73	155.614	144.576	19.6	5	P:intracellular protein transport	P:intracellular protein transport	RecName: Full=Vacuolar protein sorting-associated protein 26B; AltName: Full=Vesicle protein sorting 26B
A0A6A5BXY0	ENTH domain-containing protein	FDP41_011998	57678.2	195.593	165.019	162.259	173.659	7.5	5		no GO terms	RecName: Full=Epsin-3; AltName: Full=EPS-15-interacting protein 3
A0A6A5BY30	Malic enzyme	FDP41_001449	71465.9	32.9437	60.0901	61.7473	49.6285	12.8667	5	F:oxidoreductase activity	F:malic enzyme activity; F:malate dehydrogenase (decarboxylating) (NAD+) activity; F:NAD binding	RecName: Full=NADP-dependent malic enzyme; Short=NADP-ME
A0A6A5BY52	Uncharacterized protein	FDP41_012068	49232.8	139.216	41.3845	439.876	136.339	13	5		no GO terms	---NA---
A0A6A5BYM8	Uncharacterized protein	FDP41_001777	112301	76.9188	10.7605	101.433	43.7874	5.66667	5	F:hydrolase activity	F:hydrolase activity, acting on ester bonds	RecName: Full=GPI inositol-deacylase
A0A6A5BYS8	Actin-related protein 2/3 complex subunit 5	FDP41_002604	14301.5	74.5132	128.745	237.181	131.527	33.3	5	P:cytoskeleton organization; P:protein-containing complex assembly; C:cytoskeleton; C:protein-containing complex	P:regulation of actin filament polymerization; P:Arp2/3 complex-mediated actin nucleation; C:Arp2/3 protein complex; C:actin cytoskeleton	RecName: Full=Actin-related protein 2/3 complex subunit 5; AltName: Full=Arp2/3 complex 16 kDa subunit; Short=p16-ARC
A0A6A5BYV0	Rap-GAP domain-containing protein	FDP41_000935	198231	54.3926	68.2684	75.3647	65.4098	3.6	5	P:signaling; F:molecular function regulator; C:nucleus	P:positive regulation of GTPase activity; P:regulation of small GTPase mediated signal transduction; F:GTPase activator activity; C:nucleus	RecName: Full=Ral GTPase-activating protein subunit alpha-2; AltName: Full=250 kDa substrate of Akt; Short=AS250; AltName: Full=p220
A0A6A5BYY1	Uncharacterized protein	FDP41_002375	84060.8	69.4217	34.3632	52.2883	49.9648	9.2	5		no GO terms	RecName: Full=Oxidation resistance protein 1
A0A6A5BZS1	Uncharacterized protein	FDP41_001501	61921.5	202.603	318.239	184.211	228.16	13.9	5	F:lipid binding	F:calcium-dependent phospholipid binding	RecName: Full=Copine-3; AltName: Full=Copine III
A0A6A5BZW4	Pyruvate, phosphate dikinase	FDP41_007618	103950	46.0231	86.4365	66.3778	64.1552	6.7	5	F:transferase activity	P:pyruvate metabolic process; P:phosphorylation; F:catalytic activity; F:ATP binding; F:kinase activity; F:transferase activity, transferring phosphorus-containing groups; F:pyruvate, phosphate dikinase activity	RecName: Full=Pyruvate, phosphate dikinase; AltName: Full=Pyruvate, orthophosphate dikinase
A0A6A5C056	Uncharacterized protein	FDP41_012844	14776	268.268	436.48	385.174	355.956	33.8	5	F:structural molecule activity; C:ribosome	P:translation; F:structural constituent of ribosome; C:ribosome	RecName: Full=40S ribosomal protein S15a
A0A6A5C097	DH domain-containing protein	FDP41_001613	102214	206.293	139.758	115.423	149.297	7	5	F:molecular function regulator	F:guanyl-nucleotide exchange factor activity	RecName: Full=FYVE, RhoGEF and PH domain-containing protein 4; AltName: Full=Actin filament-binding protein frabin; AltName: Full=FGD1-related F-actin-binding protein
A0A6A5C0C3	Transketolase	FDP41_007798	65712.9	274.246	256.616	205.976	243.826	11.4	5	F:transferase activity	F:catalytic activity; F:transketolase activity	RecName: Full=Transketolase; Short=TK
A0A6A5C0N4	Lactamase_B domain-containing protein	FDP41_011015	26081	123.336	218.991	194.088	173.716	29.2	5	P:cellular modified amino acid metabolic process; P:sulfur compound metabolic process; F:oxidoreductase activity; F:hydrolase activity	P:glutathione metabolic process; F:hydrolase activity, acting on ester bonds; F:sulfur dioxygenase activity	RecName: Full=Hydroxyacylglutathione hydrolase; AltName: Full=Glyoxalase II; Short=Glx II
A0A6A5C0W8	Uncharacterized protein	FDP41_013054	33027.4	436.445	338.558	603.316	446.72	18.2	5		no IPS match	---NA---
A0A6A5C126	60S ribosomal protein L18a	FDP41_013498	21999.6	353.535	344.33	414.74	369.596	28.2	5	F:structural molecule activity; C:ribosome	P:translation; F:structural constituent of ribosome; C:ribosome	RecName: Full=60S ribosomal protein L18a
A0A6A5C156	S4 RNA-binding domain-containing protein	FDP41_012212	21964.8	593.502	557.492	722.88	620.739	27.4	5	F:RNA binding; F:structural molecule activity; C:ribosome; C:protein-containing complex	P:translation; F:RNA binding; F:structural constituent of ribosome; F:rRNA binding; C:small ribosomal subunit	RecName: Full=40S ribosomal protein S9
A0A6A5C1C7	Uncharacterized protein	FDP41_001356	79556	163.717	29.0254	64.9802	67.5903	5.96667	5		no GO terms	---NA---
A0A6A5C1E9	PROTEASOME_ALPHA_1 domain-containing protein	FDP41_001386	27376.7	95.3344	137.403	203.193	138.586	27.1	5	P:protein catabolic process; C:intracellular anatomical structure; C:protein-containing complex	P:ubiquitin-dependent protein catabolic process; P:proteasome-mediated ubiquitin-dependent protein catabolic process; P:proteolysis involved in cellular protein catabolic process; C:proteasome core complex; C:proteasome core complex, alpha-subunit complex	RecName: Full=Proteasome subunit alpha; AltName: Full=20S proteasome alpha subunit; AltName: Full=Proteasome core protein PsmA
A0A6A5C1N5	40S ribosomal protein S7	FDP41_012233	32114.4	456.538	407.633	246.653	358.051	19.7	5	F:structural molecule activity; C:ribosome	P:translation; F:structural constituent of ribosome; C:ribosome	RecName: Full=40S ribosomal protein S7
A0A6A5C217	Uncharacterized protein	FDP41_012373	53834.1	123.12	162.524	144.696	142.528	14.4	5	P:protein modification process; F:transferase activity; F:catalytic activity, acting on a protein	P:protein phosphorylation; F:protein kinase activity; F:protein serine/threonine kinase activity; F:ATP binding	RecName: Full=Serine/threonine-protein kinase CBK1
A0A6A5C222	t-SNARE coiled-coil homology domain-containing protein	FDP41_013295	29546.8	221.775	99.7029	110.331	134.619	32	5		no GO terms	RecName: Full=Syntaxin-51; Short=AtSYP51
A0A6A5C245	Lysine--2-oxoglutarate reductase	FDP41_000392	52060.8	245.588	367.358	182.697	254.493	13.8	5	P:cellular amino acid metabolic process; F:oxidoreductase activity	P:lysine biosynthetic process; F:saccharopine dehydrogenase (NAD+, L-lysine-forming) activity	RecName: Full=Saccharopine dehydrogenase [NAD(+), L-lysine-forming]; Short=SDH; AltName: Full=Lysine--2-oxoglutarate reductase
A0A6A5C289	PBPb domain-containing protein	FDP41_001702	36797.1	164.198	342.056	225.91	233.238	21.7	5		no GO terms	---NA---
A0A6A5C2D6	Guanine nucleotide-binding protein subunit beta-like protein	FDP41_012710	122800	59.4558	43.6544	48.2448	50.0293	4.6	5	F:protein binding	F:protein binding	RecName: Full=Nuclear distribution protein PAC1; AltName: Full=Lissencephaly-1 homolog; Short=LIS-1; AltName: Full=nudF homolog
A0A6A5C2H6	Protein kinase domain-containing protein	FDP41_012750	61542	149.564	182.927	156.186	162.274	11.3	5	P:protein modification process; F:transferase activity; F:catalytic activity, acting on a protein	P:protein phosphorylation; F:protein kinase activity; F:ATP binding	RecName: Full=5'-AMP-activated protein kinase catalytic subunit alpha-2; Short=AMPK subunit alpha-2; AltName: Full=Acetyl-CoA carboxylase kinase; Short=ACACA kinase; AltName: Full=Hydroxymethylglutaryl-CoA reductase kinase; Short=HMGCR kinase
A0A6A5C2M5	Uncharacterized protein	FDP41_013362	20037.9	212.587	139.192	145.859	162.815	23.5	5	P:signaling; F:GTPase activity	P:small GTPase mediated signal transduction; F:GTPase activity; F:GTP binding	RecName: Full=Cell division control protein 42 homolog; AltName: Full=G25K GTP-binding protein; Flags: Precursor
A0A6A5C2P5	Fe2OG dioxygenase domain-containing protein	FDP41_012561	39070.8	195.294	434.142	158.373	237.684	18.5333	5		no GO terms	---NA---
A0A6A5C2Z4	Uncharacterized protein	FDP41_012910	40510.2	1251.42	1219.91	2115.9	1478.23	15.7667	5		no GO terms	---NA---
A0A6A5C3B0	Protein kinase domain-containing protein	FDP41_013572	44202.9	110.705	136.848	108.641	118.068	18.2	5	P:protein modification process; F:transferase activity; F:catalytic activity, acting on a protein	P:protein phosphorylation; F:protein kinase activity; F:ATP binding	RecName: Full=Mitogen-activated protein kinase 5; Short=MAP kinase 5; AltName: Full=Benzothiadiazole-induced MAP kinase 1; AltName: Full=MAP kinase 2; AltName: Full=Multiple stress-responsive MAP kinase 2; AltName: Full=OsBIMK1; AltName: Full=OsMAP1; AltName: Full=OsMAPK2; AltName: Full=OsMAPK5; AltName: Full=OsMPK3; AltName: Full=OsMSRMK2
A0A6A5C3D0	Uncharacterized protein	FDP41_007782	258738	47.644	45.2972	32.9764	41.4408	2.4	5	F:molecular function regulator	F:endopeptidase inhibitor activity	RecName: Full=Alpha-2-macroglobulin; Flags: Precursor
A0A6A5C3K3	Uncharacterized protein	FDP41_011246	69395.8	65.4811	53.9747	45.9553	54.5608	10.7	5		no GO terms	---NA---
A0A6A5C3N3	Uncharacterized protein	FDP41_000052	18845.6	359.595	1007.24	698.297	632.405	25.8	5	P:protein catabolic process	P:ubiquitin-dependent protein catabolic process	RecName: Full=E3 ubiquitin ligase complex SCF subunit sconC; AltName: Full=Sulfur controller C; AltName: Full=Sulfur metabolite repression control protein C
A0A6A5C3S1	C2 domain-containing protein	FDP41_013724	45830.6	84.1292	107.413	77.962	88.9805	13.5	5		no GO terms	RecName: Full=Synaptotagmin-1; AltName: Full=Synaptotagmin I; Short=SytI; AltName: Full=p65
A0A6A5C3U2	Uncharacterized protein	FDP41_013369	47266.6	163.609	74.7232	179.531	129.957	9.06667	5		no IPS match	---NA---
A0A6A5C3V6	Uncharacterized protein	FDP41_012418	20089.5	168.348	279.468	199.429	210.916	18.8	5		no IPS match	---NA---
A0A6A5C415	NTF2 domain-containing protein	FDP41_012149	13995.7	287.789	411.429	496.41	388.809	24.5333	5	P:nucleocytoplasmic transport	P:nucleocytoplasmic transport	RecName: Full=Nuclear transport factor 2; Short=NTF-2
A0A6A5C416	Uncharacterized protein	FDP41_000192	24069.7	141.42	262.536	85.6947	147.079	26.0667	5	P:vacuolar transport	P:vacuolar transport	RecName: Full=Charged multivesicular body protein 6; AltName: Full=Chromatin-modifying protein 6
A0A6A5C427	Uncharacterized protein	FDP41_000202	28341.5	907.52	865.569	926.869	899.619	23.8	5	P:ribosome biogenesis; F:structural molecule activity; C:cytosol; C:ribosome; C:protein-containing complex	P:maturation of LSU-rRNA from tricistronic rRNA transcript (SSU-rRNA, 5.8S rRNA, LSU-rRNA); F:structural constituent of ribosome; C:cytosolic large ribosomal subunit	RecName: Full=60S ribosomal protein L7
A0A6A5C431	Guanine nucleotide-binding protein subunit beta-like protein	FDP41_013459	69586.4	85.4257	87.6722	62.4926	77.6413	11.4	5	P:autophagy	P:autophagosome assembly; F:protein binding	RecName: Full=Autophagy-related protein 16-1; AltName: Full=APG16-like 1
A0A6A5C4F9	DAGKc domain-containing protein	FDP41_013233	87299.6	131.63	121.188	119.757	124.081	7.2	5	F:transferase activity	F:NAD+ kinase activity; F:kinase activity	RecName: Full=Sphingosine kinase 1; Short=SK 1; Short=SPK 1; AltName: Full=Acetyltransferase SPHK1
A0A6A5C4G5	Uncharacterized protein	FDP41_012614	125601	70.8773	33.6432	29.4309	41.248	5.1	5		no GO terms	---NA---
A0A6A5C4K0	Ubiquitin carboxyl-terminal hydrolase	FDP41_013281	95069.4	123.595	157.46	135.506	138.158	9.1	5	P:protein modification process; F:hydrolase activity; F:catalytic activity, acting on a protein	P:protein deubiquitination; F:thiol-dependent deubiquitinase; F:protein binding; F:zinc ion binding	RecName: Full=Ubiquitin carboxyl-terminal hydrolase 13; AltName: Full=Deubiquitinating enzyme 13; AltName: Full=Ubiquitin thioesterase 13; AltName: Full=Ubiquitin-specific-processing protease 13
A0A6A5C4K2	Methenyltetrahydrofolate cyclohydrolase	FDP41_013283	36782.3	98.1883	119.917	129.199	115.01	17.4	5	F:oxidoreductase activity	F:methylenetetrahydrofolate dehydrogenase (NADP+) activity	RecName: Full=Bifunctional protein FolD; Includes: RecName: Full=Methylenetetrahydrofolate dehydrogenase; Includes: RecName: Full=Methenyltetrahydrofolate cyclohydrolase
A0A6A5C5V6	Uncharacterized protein	FDP41_011401	28259.8	420.993	309.615	124.096	252.902	19.9	5	F:calcium ion binding	F:calcium ion binding	RecName: Full=Peflin; AltName: Full=PEF protein with a long N-terminal hydrophobic domain; AltName: Full=Penta-EF hand domain-containing protein 1
A0A6A5C6B1	Uncharacterized protein	FDP41_012803	87581.3	74.3079	32.6972	45.4276	47.9684	7.16667	5	F:GTPase activity	F:GTPase activity; F:GTP binding	RecName: Full=Rab-like protein 6; AltName: Full=GTP-binding protein Parf; AltName: Full=Rab-like protein 1; Short=RBEL1
A0A6A5C6F9	Uncharacterized protein	FDP41_011601	59413.3	258.331	109.087	158.043	164.529	12.3667	5		no IPS match	---NA---
A0A6A5C6P2	Uncharacterized protein	FDP41_000006	62783	60.8346	37.5586	32.9018	42.2046	10.6333	5		no GO terms	---NA---
A0A6A5C6W5	V-type proton ATPase proteolipid subunit	FDP41_010830	17616	1240.11	300.209	604.188	608.162	15.0667	5	P:transmembrane transport; F:transporter activity; F:ATP-dependent activity; C:protein-containing complex	P:proton transmembrane transport; F:proton transmembrane transporter activity; F:proton-transporting ATPase activity, rotational mechanism; C:proton-transporting two-sector ATPase complex, proton-transporting domain; C:proton-transporting V-type ATPase, V0 domain	RecName: Full=V-type proton ATPase 16 kDa proteolipid subunit; Short=V-ATPase 16 kDa proteolipid subunit; AltName: Full=Vacuolar proton pump 16 kDa proteolipid subunit
A0A6A5C6Z9	RGS domain-containing protein	FDP41_000116	80687.5	24.1826	59.3291	31.0841	35.4626	6.7	5		no GO terms	---NA---
A0A6A5C752	Uncharacterized protein	FDP41_011622	122856	62.6596	188.68	169.146	125.987	6.4	5	F:hydrolase activity	P:antibiotic biosynthetic process; F:hydrolase activity; F:hydrolase activity, acting on carbon-nitrogen (but not peptide) bonds, in linear amides	RecName: Full=Acyl-homoserine lactone acylase QuiP; Short=AHL acylase QuiP; Short=Acyl-HSL acylase QuiP; Contains: RecName: Full=Acyl-homoserine lactone acylase QuiP subunit alpha; Short=Acyl-HSL acylase QuiP subunit alpha; Contains: RecName: Full=Acyl-homoserine lactone acylase QuiP subunit beta; Short=Acyl-HSL acylase QuiP subunit beta; Flags: Precursor
A0A6A5C785	FAD_binding_2 domain-containing protein	FDP41_012297	123388	111.239	27.8443	128.015	73.4657	4.66667	5		no GO terms	RecName: Full=Urocanate reductase
A0A6A5C7D9	MIF4G domain-containing protein	FDP41_010771	60922.5	19.8912	57.4578	94.2465	47.5801	13.3333	5	F:RNA binding	F:RNA binding; F:protein binding	---NA---
A0A6A5C871	Uncharacterized protein	FDP41_007871	29088.8	115.425	19.5114	178.107	73.7491	25.2667	5	P:peroxisome organization; C:peroxisome	P:peroxisome fission; C:integral component of peroxisomal membrane	---NA---
A0A6A5C8K4	Uncharacterized protein	FDP41_011951	39022.6	121.396	177.625	150.659	148.104	20.3	5	P:signaling; C:cytoskeleton	P:signal transduction; C:cytoskeleton	RecName: Full=Ezrin; AltName: Full=Cytovillin; AltName: Full=Villin-2; AltName: Full=p81
A0A6A5C9X8	RGS domain-containing protein	FDP41_012036	66602.6	334.015	556.2	238.083	353.651	12.0667	5		no GO terms	---NA---
A0A6A5CAD2	Uncharacterized protein	FDP41_011265	112533	147.249	120.192	88.8049	116.267	7	5	P:intracellular protein transport; P:vesicle-mediated transport; C:cytoplasmic vesicle; C:protein-containing complex	P:intracellular protein transport; P:endoplasmic reticulum to Golgi vesicle-mediated transport; F:zinc ion binding; C:COPII vesicle coat	RecName: Full=Protein transport protein SEC24
A0A6A5CB09	Valyl-tRNA synthetase	FDP41_011495	118101	78.9959	76.1511	80.6405	78.5738	5.9	5	P:tRNA metabolic process; P:cellular amino acid metabolic process; F:hydrolase activity; F:ligase activity; F:catalytic activity, acting on RNA	P:tRNA aminoacylation for protein translation; P:valyl-tRNA aminoacylation; F:nucleotide binding; F:aminoacyl-tRNA editing activity; F:aminoacyl-tRNA ligase activity; F:valine-tRNA ligase activity; F:ATP binding	RecName: Full=Valine--tRNA ligase; AltName: Full=Valyl-tRNA synthetase; Short=ValRS
A0A6A5CBC2	GPS domain-containing protein	FDP41_011585	356452	555.651	659.002	604.485	604.911	2.1	5		no GO terms	RecName: Full=Wnt inhibitory factor 1; Short=WIF-1; Flags: Precursor
A0A6A5CBD2	Protein kinase domain-containing protein	FDP41_011595	143436	77.5053	33.4732	98.7175	63.505	4.46667	5	P:protein modification process; F:transferase activity; F:catalytic activity, acting on a protein	P:protein phosphorylation; F:protein kinase activity; F:ATP binding	RecName: Full=Serine/threonine-protein kinase TNNI3K; AltName: Full=Cardiac ankyrin repeat kinase; AltName: Full=TNNI3-interacting kinase
A0A6A5CBT9	Peptide-methionine (R)-S-oxide reductase	FDP41_010784	19137.9	739.292	1056.82	609.617	780.952	46.7	5	F:oxidoreductase activity	P:response to oxidative stress; P:protein repair; F:oxidoreductase activity, acting on a sulfur group of donors, disulfide as acceptor; F:peptide-methionine (R)-S-oxide reductase activity	RecName: Full=Peptide methionine sulfoxide reductase MsrB; AltName: Full=Peptide-methionine (R)-S-oxide reductase
A0A6A5CBU0	60S ribosomal protein L6	FDP41_011026	49750.6	304.319	228.999	114.499	199.827	14.4	5	F:structural molecule activity; C:ribosome	P:translation; F:structural constituent of ribosome; C:ribosome	RecName: Full=60S ribosomal protein L6
A0A6A5CBW2	Uncharacterized protein	FDP41_007959	81111.2	140.483	137.695	114.328	130.286	10.7	5		no GO terms	RecName: Full=Conditioned medium factor; Short=CMF; AltName: Full=Density-sensing factor; Flags: Precursor
A0A6A5CBY9	Uncharacterized protein	FDP41_010834	21923.6	132.972	84.0874	80.8202	96.6801	27.3	5	F:structural molecule activity; C:ribosome; C:protein-containing complex	P:translation; F:structural constituent of ribosome; C:ribosome; C:large ribosomal subunit	RecName: Full=60S ribosomal protein L17
A0A6A5CCJ1	Uncharacterized protein	FDP41_010395	62148.8	57.1245	76.5434	67.4456	66.5622	10.5	5		no GO terms	---NA---
A0A6A5CCR1	PCI domain-containing protein	FDP41_000771	47624.9	370.492	614.04	400.291	449.901	16.6	5	P:protein modification process; C:nucleus; C:protein-containing complex	P:protein deneddylation; C:COP9 signalosome	RecName: Full=COP9 signalosome complex subunit 1; Short=Signalosome subunit 1
A0A6A5CCW6	COMM domain-containing protein	FDP41_000303	24414.8	543.917	260.715	247.418	327.373	23.6	5		no GO terms	RecName: Full=COMM domain-containing protein 10
A0A6A5CD41	Uncharacterized protein	FDP41_000373	153180	61.5787	93.8168	52.8674	67.3441	4.6	5	F:protein binding	F:protein binding	RecName: Full=Trafficking protein particle complex subunit 8; AltName: Full=Protein TRS85 homolog
A0A6A5CDJ8	Phosphodiesterase	FDP41_000211	80956.9	35.7545	78.5709	10.4278	30.8268	7.76667	5	P:signaling; F:hydrolase activity	P:signal transduction; F:3',5'-cyclic-nucleotide phosphodiesterase activity; F:phosphoric diester hydrolase activity	RecName: Full=Calcium/calmodulin-dependent 3',5'-cyclic nucleotide phosphodiesterase 1B; Short=Cam-PDE 1B; AltName: Full=63 kDa Cam-PDE
A0A6A5CEG0	RGS domain-containing protein	FDP41_000013	115629	82.5472	27.7793	33.2112	42.3873	5.2	5		no GO terms	RecName: Full=Regulator of G-protein signaling 5; Short=RGS5
A0A6A5CEY2	Epimerase domain-containing protein	FDP41_007794	51899.9	97.7231	70.3105	74.9628	80.1594	12.7	5	F:catalytic activity	F:catalytic activity	RecName: Full=Dihydroflavonol 4-reductase; Short=DFR; AltName: Full=Dihydrokaempferol 4-reductase; AltName: Full=Flavanone 4-reductase; Short=FNR
A0A6A5CGN6	Uncharacterized protein	FDP41_000589	71069.2	437.344	60.4038	383.63	216.405	8.43333	5	F:catalytic activity	F:catalytic activity	RecName: Full=Bis(5'-adenosyl)-triphosphatase ENPP4; AltName: Full=AP3A hydrolase; Short=AP3Aase; AltName: Full=Ectonucleotide pyrophosphatase/phosphodiesterase family member 4; Short=E-NPP 4; Short=NPP-4; Flags: Precursor
A0A6A5CH62	Uncharacterized protein	FDP41_000527	95368.5	46.9481	42.8671	73.9045	52.9831	6.5	5		no GO terms	RecName: Full=Myosin-5; AltName: Full=AtMYA1
A0A6A5CI19	Uncharacterized protein	FDP41_000838	22817.7	313.941	251.531	349.6	302.23	24.2	5	F:GTPase activity	F:GTPase activity; F:GTP binding	RecName: Full=Ras-related protein Rab-7a
A0A6A5CI59	Uncharacterized protein	FDP41_000209	74202.9	152.497	146.6	79.925	121.346	13.8	5		no GO terms	RecName: Full=Protein DD3-3; Flags: Precursor
A0A1L1XWG9	Fowlerpain-2	FDP41_005005	33925.3	238.456	136.874	227.294	195.032	14.7	4	F:hydrolase activity; F:catalytic activity, acting on a protein	P:proteolysis; F:cysteine-type peptidase activity	RecName: Full=Cathepsin B; Contains: RecName: Full=Cathepsin B light chain; Contains: RecName: Full=Cathepsin B heavy chain; Flags: Precursor
A0A1S4NYF9	Nucleoside diphosphate kinase	FDP41_001707	16626.1	447.954	754.61	951.241	685.092	27.8	4	P:nucleobase-containing small molecule metabolic process; P:carbohydrate derivative metabolic process; F:transferase activity	P:nucleoside diphosphate phosphorylation; P:GTP biosynthetic process; P:UTP biosynthetic process; P:CTP biosynthetic process; F:nucleoside diphosphate kinase activity	RecName: Full=Nucleoside diphosphate kinase; Short=NDK; Short=NDP kinase; AltName: Full=Nucleoside-2-P kinase
A0A6A5AYJ0	Protein kinase domain-containing protein	FDP41_008832	113753	127.692	248.164	100.174	146.967	4.7	4	P:protein modification process; F:transferase activity; F:catalytic activity, acting on a protein	P:protein phosphorylation; F:protein kinase activity; F:ATP binding	RecName: Full=Serine/threonine-protein kinase StkP; Short=Ser/Thr-protein kinase StkP; AltName: Full=Eukaryotic-type Ser/Thr protein kinase; Short=ESTPK
A0A6A5AZ25	PROTEASOME_ALPHA_1 domain-containing protein	FDP41_009990	25637.2	306.396	147.831	85.2446	156.881	23.9	4	P:protein catabolic process; C:intracellular anatomical structure; C:protein-containing complex	P:ubiquitin-dependent protein catabolic process; P:proteolysis involved in cellular protein catabolic process; C:proteasome core complex; C:proteasome core complex, alpha-subunit complex	RecName: Full=Proteasome subunit alpha; AltName: Full=20S proteasome alpha subunit; AltName: Full=Proteasome core protein PsmA
A0A6A5AZT8	Amidohydro-rel domain-containing protein	FDP41_009613	39074	72.3249	41.0116	53.4674	54.1287	16.6	4	F:hydrolase activity; F:lyase activity	F:hydrolase activity; F:carboxy-lyase activity	RecName: Full=2-amino-3-carboxymuconate-6-semialdehyde decarboxylase; AltName: Full=Picolinate carboxylase
A0A6A5B317	ABC transporter domain-containing protein	FDP41_008147	106704	170.181	107.011	77.0372	111.947	4	4	P:transmembrane transport; F:transporter activity; F:ATP-dependent activity	P:transmembrane transport; F:ATP binding; F:ABC-type transporter activity; C:integral component of membrane	RecName: Full=Nod factor export ATP-binding protein I; AltName: Full=Nodulation ATP-binding protein I
A0A6A5B3H2	UBC core domain-containing protein	FDP41_008237	17164.5	102.181	57.9198	43.6194	63.6735	35.9667	4		no GO terms	RecName: Full=Ubiquitin-conjugating enzyme E2 D3; AltName: Full=(E3-independent) E2 ubiquitin-conjugating enzyme D3; AltName: Full=E2 ubiquitin-conjugating enzyme D3; AltName: Full=Ubiquitin carrier protein D3; AltName: Full=Ubiquitin-protein ligase D3
A0A6A5B9F3	Uncharacterized protein	FDP41_009864	41542	83.2989	317.016	112.988	143.963	14.2	4	P:signaling; F:GTPase activity	P:signal transduction; P:G protein-coupled receptor signaling pathway; F:GTPase activity; F:guanyl nucleotide binding; F:G-protein beta/gamma-subunit complex binding	RecName: Full=Guanine nucleotide-binding protein subunit alpha
A0A6A5B9Y5	Uncharacterized protein	FDP41_009974	71916.3	31.6415	7.78841	46.8367	22.5994	6.03333	4	P:lipid metabolic process; P:protein modification process; P:carbohydrate derivative metabolic process; C:endoplasmic reticulum; C:protein-containing complex	P:attachment of GPI anchor to protein; C:GPI-anchor transamidase complex	RecName: Full=GPI transamidase component PIG-S; AltName: Full=Phosphatidylinositol-glycan biosynthesis class S protein
A0A6A5BAI3	Uncharacterized protein	FDP41_006837	56005.5	66.9285	61.473	146.8	84.5292	7.1	4	F:hydrolase activity; F:catalytic activity, acting on a protein	P:proteolysis; F:serine-type peptidase activity	RecName: Full=Lysosomal Pro-X carboxypeptidase; AltName: Full=Proline carboxypeptidase; AltName: Full=Prolylcarboxypeptidase; Short=PRCP; Flags: Precursor
A0A6A5BAM3	Folate gamma-glutamyl hydrolase	FDP41_006867	40023.5	180.997	114.492	210.181	163.31	9.6	4	F:hydrolase activity; F:catalytic activity, acting on a protein	F:omega peptidase activity; F:hydrolase activity	RecName: Full=Gamma-glutamyl hydrolase; AltName: Full=Conjugase; AltName: Full=GH; AltName: Full=Gamma-Glu-X carboxypeptidase; Flags: Precursor
A0A6A5BB21	Uncharacterized protein	FDP41_006399	74024.5	50.3208	73.4119	210.227	91.9181	5.7	4		no GO terms	---NA---
A0A6A5BC44	SAC domain-containing protein	FDP41_009365	77858.3	197.663	115.858	124.616	141.843	6.5	4	F:hydrolase activity	F:phosphatase activity	RecName: Full=Phosphatidylinositol-3-phosphatase SAC1; AltName: Full=Phosphatidylinositol-4-phosphate phosphatase; AltName: Full=Suppressor of actin mutations 1-like protein
A0A6A5BC94	MFS domain-containing protein	FDP41_005527	63633.1	67.761	19.8647	30.6497	34.5538	6.6	4	P:transmembrane transport; F:transporter activity	P:transmembrane transport; F:transmembrane transporter activity	RecName: Full=Magnetosome protein MamH; AltName: Full=Probable magnetosome permease MamH
A0A6A5BCD8	UBA domain-containing protein	FDP41_009997	39786.4	63.8055	47.515	22.279	40.7251	10.5667	4	F:protein binding	F:protein binding	---NA---
A0A6A5BCF1	Uncharacterized protein	FDP41_009259	51651.7	150.974	214.727	174.756	178.268	9	4		no GO terms	RecName: Full=Thioredoxin; Short=Trx
A0A6A5BCH3	Uncharacterized protein	FDP41_010058	25535.4	232.354	322.365	272.384	273.25	24.4	4	F:GTPase activity	F:GTPase activity; F:GTP binding	RecName: Full=Ras-related protein Rab-5A
A0A6A5BCT7	Aamy domain-containing protein	FDP41_008931	60894.8	63.4005	35.9925	108.316	62.7575	4.56667	4	P:carbohydrate metabolic process	P:carbohydrate metabolic process; F:catalytic activity	RecName: Full=Alpha-amylase 3; AltName: Full=1,4-alpha-D-glucan glucanohydrolase
A0A6A5BCW9	IMPDH domain-containing protein	FDP41_009404	37794.5	109.7	115.138	83.3132	101.714	16.1	4	F:catalytic activity	F:catalytic activity	RecName: Full=Inosine-5'-monophosphate dehydrogenase; Short=IMP dehydrogenase; Short=IMPD; Short=IMPDH
A0A6A5BD53	Uncharacterized protein	FDP41_009031	145421	66.5858	88.256	120.188	89.0559	4.1	4		no GO terms	---NA---
A0A6A5BD92	Uncharacterized protein	FDP41_009081	65663.4	57.56	16.1202	18.8594	25.9621	5.3	4	C:integral component of membrane	C:integral component of membrane	RecName: Full=Sulfite exporter TauE/SafE family protein 3
A0A6A5BDE3	VWFA domain-containing protein	FDP41_008965	50682.5	82.171	94.2057	117.481	96.8846	11.3	4		no GO terms	---NA---
A0A6A5BDM7	Uncharacterized protein	FDP41_008596	20070	48.4933	81.7431	71.9731	65.8316	27.3667	4	F:GTPase activity	F:GTPase activity; F:GTP binding	RecName: Full=ADP-ribosylation factor 1
A0A6A5BE32	Uncharacterized protein	FDP41_009247	16313.3	2117.32	1921.8	1475.97	1817.71	26.8	4	F:structural molecule activity; C:ribosome	P:translation; F:structural constituent of ribosome; C:ribosome	RecName: Full=40S ribosomal protein S16
A0A6A5BEC0	Uncharacterized protein	FDP41_009308	34409.6	349.364	41.9323	311.574	165.881	13.8	4	P:transmembrane transport; F:transporter activity	P:potassium ion transmembrane transport; F:potassium channel activity; F:identical protein binding; C:membrane	---NA---
A0A6A5BED6	Uncharacterized protein	FDP41_005411	33922.7	62.3773	34.3691	105.937	61.012	15.8	4	F:oxidoreductase activity	F:oxidoreductase activity	RecName: Full=Diacetyl reductase [(S)-acetoin forming]; AltName: Full=Acetoin(diacetyl) reductase; Short=AR; AltName: Full=Meso-2,3-butanediol dehydrogenase
A0A6A5BEN3	Uncharacterized protein	FDP41_008710	59787.3	56.6816	19.7935	45.1194	36.9922	7.9	4	P:protein modification process; F:transferase activity; F:catalytic activity, acting on a protein	P:protein ubiquitination; F:ubiquitin-protein transferase activity; F:protein binding	RecName: Full=Kinase D-interacting substrate of 220 kDa; AltName: Full=Ankyrin repeat-rich membrane-spanning protein
A0A6A5BF60	Uncharacterized protein	FDP41_008899	117491	99.425	44.9976	71.2371	68.3068	5.6	4		no GO terms	RecName: Full=Putative lipase ATG15; AltName: Full=Autophagy-related protein 15
A0A6A5BFD6	UDP-glucose 6-dehydrogenase	FDP41_010002	56579.4	79.6166	76.3287	81.3558	79.0727	12.7	4	F:oxidoreductase activity	F:UDP-glucose 6-dehydrogenase activity; F:oxidoreductase activity, acting on the CH-OH group of donors, NAD or NADP as acceptor; F:NAD binding	RecName: Full=UDP-glucose 6-dehydrogenase; Short=UDP-Glc dehydrogenase; Short=UDP-GlcDH; Short=UDPGDH
A0A6A5BFL8	Uncharacterized protein	FDP41_004532	18378.8	584.144	490.87	286.522	434.725	22.4667	4	F:GTPase activity	F:GTPase activity; F:GTP binding	RecName: Full=Ras-related protein Rab-1B
A0A6A5BG84	Uncharacterized protein	FDP41_004158	59028.7	119.562	26.7844	34.2616	47.8734	9.1	4		no GO terms	---NA---
A0A6A5BGE4	Uncharacterized protein	FDP41_004228	41316.5	15.765	7.06239	35.1167	15.7539	8.63333	4	F:isomerase activity; F:catalytic activity, acting on a protein; C:endoplasmic reticulum	F:protein disulfide isomerase activity; C:endoplasmic reticulum	RecName: Full=Probable protein disulfide-isomerase A6; AltName: Full=P5; Flags: Precursor
A0A6A5BGF1	Ribosomal_L2_C domain-containing protein	FDP41_008722	153570	417.361	396.869	247.567	344.84	4.1	4	F:structural molecule activity; C:ribosome	P:translation; F:structural constituent of ribosome; F:protein binding; C:ribosome	RecName: Full=60S ribosomal protein L8
A0A6A5BGY2	Uncharacterized protein	FDP41_004832	25189.5	151.718	8.41987	160.489	58.9652	14.3333	4		no GO terms	RecName: Full=Translocon-associated protein subunit beta; Short=TRAP-beta; AltName: Full=Signal sequence receptor subunit beta; Short=SSR-beta; Flags: Precursor
A0A6A5BH58	Homogentisate 1,2-dioxygenase	FDP41_008537	56699.2	137.537	156.779	111.272	133.874	8	4	P:cellular amino acid metabolic process; F:oxidoreductase activity	P:L-phenylalanine catabolic process; P:tyrosine metabolic process; F:homogentisate 1,2-dioxygenase activity	RecName: Full=Homogentisate 1,2-dioxygenase; Short=HGDO; AltName: Full=Homogentisate oxygenase; AltName: Full=Homogentisic acid oxidase; AltName: Full=Homogentisicase
A0A6A5BHH6	Glyco_hydro_65m domain-containing protein	FDP41_006872	83740.1	80.4525	23.5445	52.3863	46.2966	4.4	4	P:carbohydrate metabolic process	P:carbohydrate metabolic process; F:catalytic activity	RecName: Full=Protein-glucosylgalactosylhydroxylysine glucosidase; AltName: Full=Acid trehalase-like protein 1
A0A6A5BHM5	Uncharacterized protein	FDP41_008224	69158.4	37.011	47.1518	60.5493	47.2766	7.76667	4		no GO terms	RecName: Full=Glycogenin-1; Short=GN-1; Short=GN1
A0A6A5BHW7	Proteasome subunit alpha type	FDP41_008858	29006.7	168.841	134.709	85.3299	124.736	24.9	4	P:protein catabolic process; C:intracellular anatomical structure; C:protein-containing complex	P:ubiquitin-dependent protein catabolic process; P:proteolysis involved in cellular protein catabolic process; C:proteasome core complex; C:proteasome core complex, alpha-subunit complex	RecName: Full=Proteasome subunit alpha; AltName: Full=20S proteasome alpha subunit; AltName: Full=Proteasome core protein PsmA
A0A6A5BI53	Uncharacterized protein	FDP41_004526	20994.1	347.267	362.785	197.098	291.742	22.6667	4	P:signaling; F:GTPase activity	P:small GTPase mediated signal transduction; F:GTPase activity; F:GTP binding	RecName: Full=Cell division control protein 42 homolog; Flags: Precursor
A0A6A5BIH7	Uncharacterized protein	FDP41_006628	50267	123.456	96.6105	54.632	86.6951	10.2333	4		no GO terms	---NA---
A0A6A5BIW2	Uncharacterized protein	FDP41_006403	87682.9	545.817	234.456	292.967	334.69	5.3	4		no IPS match	---NA---
A0A6A5BJ37	Uncharacterized protein	FDP41_006678	60367.8	80.6264	75.7492	33.4883	58.9182	12.5	4		no GO terms	RecName: Full=cAMP-dependent protein kinase type I-alpha regulatory subunit; Contains: RecName: Full=cAMP-dependent protein kinase type I-alpha regulatory subunit, N-terminally processed
A0A6A5BJ55	Uncharacterized protein	FDP41_003265	334417	18.3555	52.3543	108.226	47.0274	1.76667	4	F:transferase activity; F:hydrolase activity; F:catalytic activity, acting on a protein; F:ATP-dependent activity	F:ubiquitin-protein transferase activity; F:ATP hydrolysis activity	RecName: Full=Putative uncharacterized transmembrane protein DDB_G0290641
A0A6A5BJM2	PH domain-containing protein	FDP41_005789	68597	307.144	205.411	149.325	211.203	10.2	4		no GO terms	RecName: Full=Sesquipedalian-1; Short=Ses1; AltName: Full=27 kDa inositol polyphosphate phosphatase interacting protein A; Short=IPIP27A; AltName: Full=PH domain-containing endocytic trafficking adaptor 1
A0A6A5BJW6	Uncharacterized protein	FDP41_003970	32447	134.511	54.608	238.755	120.593	20.5	4		no GO terms	RecName: Full=Protein THEM6; Flags: Precursor
A0A6A5BK41	Uncharacterized protein	FDP41_007007	202595	66.3795	84.5155	72.5393	74.1051	3.2	4	P:transmembrane transport; F:transporter activity	P:calcium ion transmembrane transport; F:calcium channel activity; C:membrane	RecName: Full=Inositol 1,4,5-trisphosphate receptor type 3; AltName: Full=IP3 receptor isoform 3; Short=IP3R 3; Short=InsP3R3; AltName: Full=Type 3 inositol 1,4,5-trisphosphate receptor; Short=Type 3 InsP3 receptor
A0A6A5BKG4	Uncharacterized protein	FDP41_006532	28413.3	137.544	51.3041	82.8492	83.617	26.9333	4		no GO terms	RecName: Full=Carnitine operon protein CaiE
A0A6A5BKG7	CTP:phosphoethanolamine cytidylyltransferase	FDP41_002313	44821.1	89.4523	69.2542	95.6046	83.9793	14.9	4	P:lipid metabolic process; F:transferase activity	P:phosphatidylethanolamine biosynthetic process; P:biosynthetic process; F:catalytic activity; F:ethanolamine-phosphate cytidylyltransferase activity	RecName: Full=Ethanolamine-phosphate cytidylyltransferase; AltName: Full=CTP:phosphoethanolamine cytidylyltransferase; AltName: Full=Phosphorylethanolamine transferase
A0A6A5BKN2	Uncharacterized protein	FDP41_003549	54801.9	169.14	192.639	130.676	162.08	10.3	4		no GO terms	RecName: Full=Trafficking protein particle complex subunit 13
A0A6A5BKR2	SHSP domain-containing protein	FDP41_002413	17598.7	82.1865	172.737	282.847	158.945	26.9667	4		no GO terms	RecName: Full=22.7 kDa class IV heat shock protein; Flags: Precursor
A0A6A5BKT7	GpcrRhopsn4 domain-containing protein	FDP41_006262	50686.2	264.866	71.6157	275.856	173.609	7	4	P:signaling	P:G protein-coupled receptor signaling pathway; P:response to pheromone	RecName: Full=Integral membrane protein GPR180; Flags: Precursor
A0A6A5BKU4	ABC transporter domain-containing protein	FDP41_002443	75548.2	275.169	420.117	238.706	302.188	5.6	4	F:transporter activity; F:ATP-dependent activity	F:ATP binding; F:ABC-type transporter activity; C:membrane	RecName: Full=Protein white
A0A6A5BL17	60S ribosomal protein L27	FDP41_003019	16326.3	187.378	149.706	87.2419	134.76	32.9	4	F:structural molecule activity; C:ribosome	P:translation; F:structural constituent of ribosome; C:ribosome	RecName: Full=60S ribosomal protein L27
A0A6A5BLI7	Uncharacterized protein	FDP41_005781	37485.2	88.6692	100.878	118.904	102.075	17.5	4	F:oxidoreductase activity	F:oxidoreductase activity, acting on the CH-OH group of donors, NAD or NADP as acceptor; F:NAD binding	RecName: Full=D-lactate dehydrogenase; Short=D-LDH; AltName: Full=D-specific 2-hydroxyacid dehydrogenase
A0A6A5BLT7	Uncharacterized protein	FDP41_002053	19955.3	663.578	334.166	391.036	442.612	17.3333	4	F:structural molecule activity; C:ribosome	P:translation; F:structural constituent of ribosome; C:ribosome	RecName: Full=60S ribosomal protein L11
A0A6A5BM78	Proteasome subunit beta	FDP41_005415	24687.2	54.6164	60.167	58.2965	57.6467	17.5	4	P:protein catabolic process; F:hydrolase activity; F:catalytic activity, acting on a protein; C:intracellular anatomical structure; C:protein-containing complex	P:proteolysis involved in cellular protein catabolic process; F:threonine-type endopeptidase activity; C:proteasome core complex	RecName: Full=Proteasome subunit beta type-1; AltName: Full=Macropain subunit C5; AltName: Full=Multicatalytic endopeptidase complex subunit C5; AltName: Full=Proteasome component C5; AltName: Full=Proteasome gamma chain; Flags: Precursor
A0A6A5BMR6	Uncharacterized protein	FDP41_002842	49508.2	162.773	180.059	87.8707	137.071	9.6	4		no GO terms	---NA---
A0A6A5BN61	Uncharacterized protein	FDP41_002297	21724.8	2783.14	3594.07	1143.22	2252.94	23.6	4	P:signaling; F:GTPase activity	P:small GTPase mediated signal transduction; F:GTPase activity; F:GTP binding	RecName: Full=Ras-related C3 botulinum toxin substrate 1; AltName: Full=p21-Rac1; Flags: Precursor
A0A6A5BNN0	Uncharacterized protein	FDP41_004485	47862.1	508.535	646.136	600.469	582.164	10.9	4		no GO terms	---NA---
A0A6A5BNW3	Isopentenyl-diphosphate Delta-isomerase	FDP41_004565	30392.5	64.6734	64.7286	40.4633	55.33	20.0667	4	P:lipid metabolic process; F:isomerase activity	P:isoprenoid biosynthetic process; F:isopentenyl-diphosphate delta-isomerase activity	RecName: Full=Isopentenyl-diphosphate Delta-isomerase 1; AltName: Full=Isopentenyl pyrophosphate isomerase 1; Short=IPP isomerase 1; Short=IPPI1
A0A6A5BP20	Pept_C1 domain-containing protein	FDP41_005698	40960	238.456	136.874	227.294	195.032	12	4	F:hydrolase activity; F:catalytic activity, acting on a protein	P:proteolysis; F:cysteine-type peptidase activity	RecName: Full=Cathepsin B; Contains: RecName: Full=Cathepsin B light chain; Contains: RecName: Full=Cathepsin B heavy chain; Flags: Precursor
A0A6A5BPD8	Proteasome subunit beta	FDP41_001036	27502.9	126.141	140.747	150.605	138.797	24.3	4	P:protein catabolic process; F:hydrolase activity; F:catalytic activity, acting on a protein; C:intracellular anatomical structure; C:protein-containing complex	P:proteolysis involved in cellular protein catabolic process; F:threonine-type endopeptidase activity; C:proteasome core complex	RecName: Full=Proteasome subunit beta type-9; AltName: Full=Low molecular mass protein 2; AltName: Full=Macropain chain 7; AltName: Full=Multicatalytic endopeptidase complex chain 7; AltName: Full=Proteasome chain 7; AltName: Full=Proteasome subunit beta-1i; AltName: Full=Really interesting new gene 12 protein; Flags: Precursor
A0A6A5BPL2	DUF1681 domain-containing protein	FDP41_004813	24626.3	55.2149	70.2894	67.8248	64.0882	19.9	4	P:vesicle-mediated transport	P:endocytosis; C:membrane	RecName: Full=Adaptin ear-binding coat-associated protein 1; AltName: Full=NECAP endocytosis-associated protein 1; Short=NECAP-1
A0A6A5BQ51	Uncharacterized protein	FDP41_005549	60325.2	96.65	153.343	120.174	121.216	12.1	4	F:ligase activity	F:ligase activity	RecName: Full=Acetyl-CoA carboxylase, mitochondrial; Short=ACC; Includes: RecName: Full=Biotin carboxylase; Flags: Precursor
A0A6A5BQ72	Uncharacterized protein	FDP41_005569	49893.6	28.9158	28.2156	61.4064	36.8649	10.4	4		no IPS match	---NA---
A0A6A5BQE9	PX domain-containing protein	FDP41_001680	79701.9	128.985	80.5636	76.0425	92.451	7.5	4	F:lipid binding	F:phosphatidylinositol binding	---NA---
A0A6A5BQW6	Ribose-phosphate diphosphokinase	FDP41_005152	40501.1	38.1986	28.7971	34.4697	33.5952	17.9	4	P:nucleobase-containing small molecule metabolic process; F:transferase activity	P:nucleotide biosynthetic process; F:magnesium ion binding; F:ribose phosphate diphosphokinase activity	RecName: Full=Ribose-phosphate pyrophosphokinase; Short=RPPK; AltName: Full=5-phospho-D-ribosyl alpha-1-diphosphate; AltName: Full=Phosphoribosyl diphosphate synthase; AltName: Full=Phosphoribosyl pyrophosphate synthase; Short=P-Rib-PP synthase; Short=PRPP synthase; Short=PRPPase
A0A6A5BR87	NLPC_P60 domain-containing protein	FDP41_003885	50977.2	128.219	56.282	182.391	109.591	11.5	4		no GO terms	---NA---
A0A6A5BRA8	Eukaryotic translation initiation factor 5A	FDP41_013076	17208.4	358.608	358.071	254.525	319.722	33.1	4	F:RNA binding; F:translation regulator activity	P:positive regulation of translational elongation; P:positive regulation of translational termination; F:RNA binding; F:translation elongation factor activity; F:ribosome binding	RecName: Full=Eukaryotic translation initiation factor 5A; Short=eIF-5A
A0A6A5BRM4	Uncharacterized protein	FDP41_004129	89303.5	63.218	112.73	81.2795	83.3592	6.7	4	F:protein binding	F:protein binding	RecName: Full=Probable 26S proteasome regulatory subunit p28; AltName: Full=Proteasome non-ATPase subunit 6
A0A6A5BRM7	Uncharacterized protein	FDP41_004083	22578	382.257	426.661	467.734	424.111	24.7	4	F:RNA binding; F:structural molecule activity; C:ribosome	P:translation; F:structural constituent of ribosome; F:rRNA binding; C:ribosome	RecName: Full=60S ribosomal protein L9
A0A6A5BRX4	Uncharacterized protein	FDP41_003704	100020	64.3219	107.196	39.192	64.6514	4.3	4	P:signaling	P:signal transduction; P:regulation of GTPase activity	RecName: Full=MOB kinase activator 3C; AltName: Full=Mob1 homolog 2C; AltName: Full=Mps one binder kinase activator-like 2C
A0A6A5BS73	Peptidase A1 domain-containing protein	FDP41_003687	45695.1	126.391	51.3377	57.7445	72.0922	15.3	4	F:hydrolase activity; F:catalytic activity, acting on a protein	P:proteolysis; F:aspartic-type endopeptidase activity	RecName: Full=Cathepsin D; Flags: Precursor
A0A6A5BSJ4	Uncharacterized protein	FDP41_004065	92354	145.56	94.0604	55.2859	91.1355	7	4	F:calcium ion binding; F:protein binding	F:calcium ion binding; F:protein binding	RecName: Full=Actin cytoskeleton-regulatory complex protein PAN1
A0A6A5BT02	Abhydrolase_3 domain-containing protein	FDP41_003801	124906	58.6135	26.4427	31.5021	36.5495	5.2	4	F:hydrolase activity	F:hydrolase activity	RecName: Full=Hormone-sensitive lipase; Short=HSL; AltName: Full=Monoacylglycerol lipase LIPE; AltName: Full=Retinyl ester hydrolase; Short=REH
A0A6A5BT22	Uncharacterized protein	FDP41_004745	92695.3	112.381	110.651	121.809	114.844	3.2	4	F:hydrolase activity; F:ATP-dependent activity	F:ATP binding; F:ATP hydrolysis activity	RecName: Full=Heat shock protein 105 kDa; AltName: Full=Heat shock 110 kDa protein
A0A6A5BT91	WD_REPEATS_REGION domain-containing protein	FDP41_003274	129510	141.54	79.1038	48.5762	81.6269	4.8	4	P:intracellular protein transport	P:protein targeting to vacuole; F:protein binding	RecName: Full=Vacuolar protein sorting-associated protein 41 homolog
A0A6A5BTI2	Uncharacterized protein	FDP41_003713	49158.8	48.6236	87.282	62.3732	64.2081	10.7	4	F:protein binding	F:protein binding	RecName: Full=Multiple epidermal growth factor-like domains protein 8; Short=Multiple EGF-like domains protein 8; AltName: Full=Epidermal growth factor-like protein 4; Short=EGF-like protein 4; Flags: Precursor
A0A6A5BTS3	Uncharacterized protein	FDP41_003803	50979.9	112.281	157.956	339.402	181.908	10.1	4		no GO terms	---NA---
A0A6A5BTW9	Uncharacterized protein	FDP41_012200	65259.3	111.823	77.4542	43.1799	72.0476	7.7	4		no GO terms	---NA---
A0A6A5BTZ6	Uncharacterized protein	FDP41_013160	21630.9	151.81	214.181	136.483	164.331	24.5	4	P:intracellular protein transport; F:GTPase activity	P:intracellular protein transport; F:GTPase activity; F:GTP binding	RecName: Full=Small COPII coat GTPase SAR1
A0A6A5BUK8	Uncharacterized protein	FDP41_003422	55669.4	34.8277	46.0273	71.0461	48.4723	7.8	4		no GO terms	RecName: Full=Uncharacterized protein L728
A0A6A5BUQ5	RGS domain-containing protein	FDP41_002990	68326.3	35.0192	66.1711	32.9571	42.4269	6.5	4	F:lipid binding	F:lipid binding	---NA---
A0A6A5BUW8	MINDY_DUB domain-containing protein	FDP41_012795	63617.2	106.757	162.459	110.677	124.279	6.96667	4	F:hydrolase activity; F:catalytic activity, acting on a protein	F:thiol-dependent deubiquitinase; F:Lys48-specific deubiquitinase activity	RecName: Full=Ubiquitin carboxyl-terminal hydrolase MINDY-1; AltName: Full=Deubiquitinating enzyme MINDY-1; AltName: Full=Protein FAM63A
A0A6A5BVH2	Uncharacterized protein	FDP41_002452	142596	79.9122	102.308	30.2165	62.7465	3.4	4	P:cytoskeleton organization; F:cytoskeletal protein binding	P:actin cytoskeleton organization; F:protein binding; F:actin filament binding	RecName: Full=Alpha-actinin-4; AltName: Full=Non-muscle alpha-actinin 4
A0A6A5BVL1	Uncharacterized protein	FDP41_002281	37913.9	490.983	167.158	264.958	279.12	14.8333	4		no GO terms	---NA---
A0A6A5BVN3	Rap-GAP domain-containing protein	FDP41_012537	135798	118.652	189.17	67.0316	114.587	5.4	4	P:signaling; F:molecular function regulator	P:regulation of small GTPase mediated signal transduction; F:GTPase activator activity	RecName: Full=Ral GTPase-activating protein subunit alpha-2; AltName: Full=250 kDa substrate of Akt; Short=AS250; AltName: Full=p220
A0A6A5BVP4	Uncharacterized protein	FDP41_003417	28354.1	166.668	475.671	153.964	230.246	16.7	4		no GO terms	---NA---
A0A6A5BVR5	Ribosomal_L14e domain-containing protein	FDP41_002341	19788.3	91.6478	136.82	71.5798	96.4616	25.3	4	F:RNA binding; F:structural molecule activity; C:ribosome	P:translation; F:RNA binding; F:structural constituent of ribosome; C:ribosome	RecName: Full=60S ribosomal protein L14
A0A6A5BVY4	Uncharacterized protein	FDP41_002421	28705	560.127	210.031	192.334	282.841	16.9	4	F:protein binding	F:protein binding	RecName: Full=U2 small nuclear ribonucleoprotein A'; Short=U2 snRNP A'
A0A6A5BVY9	Uncharacterized protein	FDP41_002264	51523.2	221.459	60.8031	288.903	157.274	10.2	4	P:lipid metabolic process; F:oxidoreductase activity	P:sterol biosynthetic process; F:oxidoreductase activity, acting on the CH-CH group of donors, NAD or NADP as acceptor; C:membrane	RecName: Full=Delta(14)-sterol reductase; AltName: Full=C-14 sterol reductase; AltName: Full=Sterol C14-reductase
A0A6A5BWG6	Uncharacterized protein	FDP41_001871	44708.1	328.269	311.409	368.509	335.225	13.6	4		no GO terms	---NA---
A0A6A5BWU4	SAM domain-containing protein	FDP41_001854	75048.1	52.1253	69.5809	65.4485	61.9174	8.3	4	F:protein binding	F:protein binding	---NA---
A0A6A5BWX4	Uncharacterized protein	FDP41_003147	15790.5	223.076	235.529	185.782	213.714	31.9333	4	F:structural molecule activity; C:ribosome; C:protein-containing complex	P:translation; F:structural constituent of ribosome; C:ribosome; C:small ribosomal subunit	RecName: Full=40S ribosomal protein S15
A0A6A5BX25	Nudix hydrolase domain-containing protein	FDP41_012474	17706.1	56.2826	47.1417	90.0453	62.0507	24.2667	4		no GO terms	RecName: Full=NAD-capped RNA hydrolase NudC; Short=DeNADding enzyme NudC; AltName: Full=NADH pyrophosphatase
A0A6A5BXV3	SCP domain-containing protein	FDP41_002398	27389.1	2149.58	1743.04	1773.91	1880.17	16.3	4		no GO terms	RecName: Full=GLIPR1-like protein 1; Flags: Precursor
A0A6A5BXX8	C2 domain-containing protein	FDP41_001724	85732.6	58.9585	58.9398	28.2367	46.1236	4.8	4		no GO terms	RecName: Full=Protein kinase C alpha type; Short=PKC-A; Short=PKC-alpha
A0A6A5BYB1	Uncharacterized protein	FDP41_001290	24388.5	77.6564	67.6431	43.7723	61.2632	21.9	4	F:RNA binding; F:structural molecule activity; C:ribosome; C:protein-containing complex	P:translation; F:RNA binding; F:structural constituent of ribosome; C:large ribosomal subunit	RecName: Full=60S ribosomal protein L10a
A0A6A5BYI2	Uncharacterized protein	FDP41_010258	21643.6	130.667	248.746	139.557	165.536	33.3	4	F:calcium ion binding	F:calcium ion binding	RecName: Full=Neurocalcin-delta
A0A6A5BZ00	Myosin motor domain-containing protein	FDP41_013109	103395	264.216	382.843	218.816	280.772	5.33333	4	F:cytoskeletal motor activity; C:cytoskeleton; C:protein-containing complex	F:cytoskeletal motor activity; F:ATP binding; C:myosin complex	RecName: Full=Myosin-1; AltName: Full=Myosin heavy chain 1; AltName: Full=Myosin heavy chain 2x; Short=MyHC-2x; AltName: Full=Myosin heavy chain, skeletal muscle, adult 1
A0A6A5BZK6	Aminopeptidase	FDP41_001115	101086	54.6427	76.734	86.1926	71.23	5.5	4	F:hydrolase activity; F:catalytic activity, acting on a protein	P:proteolysis; F:metallopeptidase activity; F:zinc ion binding	RecName: Full=Puromycin-sensitive aminopeptidase; Short=PSA; AltName: Full=Cytosol alanyl aminopeptidase; Short=AAP-S
A0A6A5BZR6	Serine/threonine-protein phosphatase	FDP41_000977	35005.7	41.4071	52.7229	54.3829	49.1487	15.6	4	F:hydrolase activity	F:hydrolase activity	RecName: Full=Serine/threonine-protein phosphatase 2A catalytic subunit alpha isoform; Short=PP2A-alpha
A0A6A5BZS9	Uncharacterized protein	FDP41_002150	26477.5	242.276	489.809	258.119	312.885	23.4	4	P:cellular modified amino acid metabolic process; P:sulfur compound metabolic process	P:glutathione metabolic process; F:protein binding	RecName: Full=Maleylacetoacetate isomerase; Short=MAAI; AltName: Full=GSTZ1-1; AltName: Full=Glutathione S-transferase zeta 1
A0A6A5BZU4	NADH-cytochrome b5 reductase	FDP41_007598	35230.9	624.505	669.033	375.797	539.485	16.5	4	F:oxidoreductase activity	F:oxidoreductase activity	RecName: Full=NADH-cytochrome b5 reductase 1; AltName: Full=Microsomal cytochrome b reductase
A0A6A5BZV3	C2 domain-containing protein	FDP41_001205	180186	70.4741	108.949	79.196	84.7198	3.5	4		no GO terms	---NA---
A0A6A5BZY5	GDP-mannose 4,6-dehydratase	FDP41_007638	43169.2	63.4496	130.972	95.0875	92.4507	8.9	4	P:nucleobase-containing small molecule metabolic process; P:carbohydrate derivative metabolic process; F:lyase activity	P:GDP-mannose metabolic process; F:GDP-mannose 4,6-dehydratase activity	RecName: Full=GDP-mannose 4,6-dehydratase; AltName: Full=GDP-D-mannose dehydratase
A0A6A5C005	EGF-like domain-containing protein	FDP41_001975	94967.3	77.3388	47.5406	104.846	72.7787	6.9	4	F:hydrolase activity; F:catalytic activity, acting on a protein	P:proteolysis; F:serine-type carboxypeptidase activity	RecName: Full=Pheromone-processing carboxypeptidase KEX1; AltName: Full=Carboxypeptidase D; Flags: Precursor
A0A6A5C091	Uncharacterized protein	FDP41_007758	46579.7	56.6435	107.623	66.2817	73.9293	16.4	4		no GO terms	---NA---
A0A6A5C0C9	Phosphatase tensin-type domain-containing protein	FDP41_002439	40831.4	177.7	129.795	73.6387	119.312	9.4	4	F:hydrolase activity	P:dephosphorylation; F:phosphatase activity	RecName: Full=Phosphatidylinositol 3,4,5-trisphosphate 3-phosphatase and dual-specificity protein phosphatase PTEN; AltName: Full=Mutated in multiple advanced cancers 1; AltName: Full=Phosphatase and tensin homolog
A0A6A5C0E0	Oxidored_FMN domain-containing protein	FDP41_001197	42271.8	49.8652	33.0858	51.683	44.0145	13.5	4	F:oxidoreductase activity	F:catalytic activity; F:FMN binding; F:oxidoreductase activity	RecName: Full=12-oxophytodienoate reductase 3; AltName: Full=12-oxophytodienoate-10,11-reductase 3; Short=AtOPR3; Short=OPDA-reductase 3; AltName: Full=Protein DELAYED DEHISCENCE 1; Contains: RecName: Full=12-oxophytodienoate reductase 3, N-terminally processed
A0A6A5C0E8	Uncharacterized protein	FDP41_001207	85839.5	223.414	251.882	164.799	210.098	5.9	4		no GO terms	RecName: Full=Conditioned medium factor; Short=CMF; AltName: Full=Density-sensing factor; Flags: Precursor
A0A6A5C0J5	Uncharacterized protein	FDP41_002509	11205.6	35.7243	51.0181	141.605	63.6682	52.6	4	P:cytoplasmic translation; F:structural molecule activity; C:cytosol; C:ribosome; C:protein-containing complex	P:cytoplasmic translational elongation; P:translational elongation; F:structural constituent of ribosome; C:ribosome; C:cytosolic large ribosomal subunit	RecName: Full=60S acidic ribosomal protein P2
A0A6A5C0P0	Uncharacterized protein	FDP41_013034	57869.1	43.8549	14.4824	38.942	29.1357	9.6	4	F:hydrolase activity	P:antibiotic catabolic process; P:beta-lactam antibiotic catabolic process; F:beta-lactamase activity	RecName: Full=Golvesin
A0A6A5C0X1	Uncharacterized protein	FDP41_001518	38275.6	74.3638	121.535	98.0497	96.0513	14.9	4	P:transmembrane transport; F:transporter activity	P:transmembrane transport; F:channel activity; C:membrane	RecName: Full=Aquaporin-4; Short=AQP-4; AltName: Full=Mercurial-insensitive water channel; Short=MIWC; AltName: Full=WCH4
A0A6A5C1Y7	Ribosomal_L28e domain-containing protein	FDP41_012949	15026.4	90.2281	94.083	20.9375	56.2245	39.5333	4		no GO terms	RecName: Full=Probable 60S ribosomal protein L28e
A0A6A5C2T1	ACB domain-containing protein	FDP41_012611	10080.4	31.597	93.3849	136.596	73.8675	40.9	4	F:fatty-acyl-CoA binding	F:fatty-acyl-CoA binding	RecName: Full=Acyl-CoA-binding protein; Short=ACBP; AltName: Full=Diazepam-binding inhibitor; Short=DBI; AltName: Full=Endozepine; Short=EP
A0A6A5C2T7	Protein kinase domain-containing protein	FDP41_012642	55598.4	186.018	152.94	93.048	138.334	12.9	4	P:protein modification process; F:transferase activity; F:catalytic activity, acting on a protein	P:protein phosphorylation; F:protein kinase activity; F:ATP binding	RecName: Full=Casein kinase I isoform alpha; Short=CKI-alpha; AltName: Full=CK1
A0A6A5C307	Uncharacterized protein	FDP41_013464	36067.6	26.4122	12.556	31.7532	21.9187	14.4667	4	F:hydrolase activity	F:catalytic activity; F:hydrolase activity, acting on ester bonds	RecName: Full=Acid phosphatase; Flags: Precursor
A0A6A5C330	Uncharacterized protein	FDP41_001357	125632	52.6578	84.5204	74.5612	69.2329	5	4		no GO terms	RecName: Full=Trafficking protein particle complex II-specific subunit 120 homolog; Short=AtTRS120; Short=TRAPP II-specific subunit 120 homolog; AltName: Full=Protein VASCULAR NETWORK DEFECTIVE 4
A0A6A5C3B3	Uncharacterized protein	FDP41_007762	74165.5	125.632	90.8075	178.851	126.834	7.4	4		no GO terms	---NA---
A0A6A5C3C5	Vesicle-fusing ATPase	FDP41_000802	70872.8	140.427	87.366	55.8403	88.1549	9	4	F:hydrolase activity; F:ATP-dependent activity	F:ATP binding; F:ATP hydrolysis activity	RecName: Full=Spastin
A0A6A5C3F7	Uncharacterized protein	FDP41_013614	115296	99.5691	44.3301	53.413	61.7765	4.5	4	F:transporter activity	P:lipid transport; F:lipid transporter activity	---NA---
A0A6A5C3J4	Uncharacterized protein	FDP41_001022	28864.4	350.267	164.198	111.158	185.596	17.5667	4	F:transporter activity; F:ATP-dependent activity	F:proton-transporting ATPase activity, rotational mechanism	RecName: Full=V-type proton ATPase subunit D; Short=V-ATPase subunit D; AltName: Full=Vacuolar proton pump subunit D
A0A6A5C3M5	Protein kinase domain-containing protein	FDP41_012328	66686.2	53.067	55.4317	66.7253	58.1154	8.6	4	P:protein modification process; F:transferase activity; F:catalytic activity, acting on a protein	P:protein phosphorylation; F:protein kinase activity; F:ATP binding	RecName: Full=Serine/threonine-protein kinase BRSK1; AltName: Full=Brain-specific serine/threonine-protein kinase 1; Short=BR serine/threonine-protein kinase 1; AltName: Full=Serine/threonine-protein kinase SAD-B
A0A6A5C3S0		FDP41_012502	67298.9	111.823	77.4542	43.1799	72.0476	7.5	4		no GO terms	---NA---
A0A6A5C3U1	SCP domain-containing protein	FDP41_013742	24334.5	108.786	313.125	202.872	190.475	17.1	4		no GO terms	RecName: Full=GLIPR1-like protein 1; Flags: Precursor
A0A6A5C3X8	Uncharacterized protein	FDP41_013409	45567.4	453.708	257.006	378.328	353.343	14.6	4	P:cytoskeleton organization; P:protein-containing complex assembly; F:cytoskeletal protein binding	P:negative regulation of actin filament polymerization; F:actin binding	RecName: Full=Twinfilin
A0A6A5C499	PKS_ER domain-containing protein	FDP41_011506	38480.7	108.328	16.8776	62.234	48.4573	9.53333	4	F:oxidoreductase activity	F:oxidoreductase activity	RecName: Full=Enoyl-[acyl-carrier-protein] reductase, mitochondrial; AltName: Full=2-enoyl thioester reductase; Flags: Precursor
A0A6A5C4F3	Uncharacterized protein	FDP41_013231	169586	66.0791	177.275	65.9944	91.7782	3.2	4	F:molecular function regulator	F:guanyl-nucleotide exchange factor activity	RecName: Full=FYVE, RhoGEF and PH domain-containing protein 3
A0A6A5C4N9	Uncharacterized protein	FDP41_013649	45204.3	55.3802	43.7563	74.4967	56.5168	11.4667	4	F:oxidoreductase activity	F:oxidoreductase activity, acting on the CH-OH group of donors, NAD or NADP as acceptor; F:NAD binding	RecName: Full=D-3-phosphoglycerate dehydrogenase; Short=PGDH; AltName: Full=2-oxoglutarate reductase
A0A6A5C575	Uncharacterized protein	FDP41_012271	71391.2	67.2089	70.7237	45.7615	60.1401	9.3	4		no GO terms	RecName: Full=Serine/threonine-protein phosphatase 4 regulatory subunit 1
A0A6A5C5V5	Calcium-transporting ATPase	FDP41_012053	119567	17.1449	44.5065	6.43937	17.0007	4.2	4	P:transmembrane transport; F:transporter activity; F:hydrolase activity; F:ATP-dependent activity	P:calcium ion transmembrane transport; F:nucleotide binding; F:transporter activity; F:P-type calcium transporter activity; F:ATP binding; F:ATP hydrolysis activity; C:membrane; C:integral component of membrane	RecName: Full=Calcium-transporting ATPase 8, plasma membrane-type; AltName: Full=Ca(2+)-ATPase isoform 8
A0A6A5C622	GOLD domain-containing protein	FDP41_013252	23312.8	112.715	34.6678	82.8001	68.6509	19.5	4		no GO terms	RecName: Full=Transmembrane emp24 domain-containing protein 7; AltName: Full=p24 family protein gamma-3; Short=p24gamma3; AltName: Full=p27; Flags: Precursor
A0A6A5C694	Uncharacterized protein	FDP41_011282	106490	83.2823	88.6565	52.9833	73.1365	5.9	4	F:molecular function regulator	F:guanyl-nucleotide exchange factor activity; F:protein binding	RecName: Full=FYVE, RhoGEF and PH domain-containing protein 4; AltName: Full=Actin filament-binding protein frabin; AltName: Full=FGD1-related F-actin-binding protein
A0A6A5C6H2	Uncharacterized protein	FDP41_012873	71528.5	15.6285	63.4267	10.5967	21.9005	6.3	4	P:signaling; P:nucleobase-containing small molecule metabolic process	P:cyclic nucleotide biosynthetic process; P:intracellular signal transduction	RecName: Full=Atrial natriuretic peptide receptor 2; AltName: Full=Atrial natriuretic peptide receptor type B; Short=ANP-B; Short=ANPR-B; Short=NPR-B; AltName: Full=Guanylate cyclase B; Short=GC-B; Flags: Precursor
A0A6A5C6N4	40S ribosomal protein S6	FDP41_012747	27607.5	1084.26	1159.85	1191.39	1144.27	19.8	4	F:structural molecule activity; C:ribosome	P:translation; F:structural constituent of ribosome; C:ribosome	RecName: Full=40S ribosomal protein S6
A0A6A5C6N8	Uncharacterized protein	FDP41_012117	203336	187.81	223.56	101.65	162.208	1.2	4		no GO terms	RecName: Full=Tenascin; Short=TN; AltName: Full=Cytotactin; AltName: Full=GMEM; AltName: Full=GP 150-225; AltName: Full=Glioma-associated-extracellular matrix antigen; AltName: Full=Hexabrachion; AltName: Full=JI; AltName: Full=Myotendinous antigen; AltName: Full=Neuronectin; AltName: Full=Tenascin-C; Short=TN-C; Flags: Precursor
A0A6A5C6Y3	Autophagy_act_C domain-containing protein	FDP41_011552	35651.5	108.155	154.087	192.781	147.557	16.9	4	F:transferase activity; F:catalytic activity, acting on a protein	F:ubiquitin-like protein transferase activity	RecName: Full=Autophagy-related protein 3; AltName: Full=Autophagy-related E2-like conjugation enzyme ATG3
A0A6A5C722	S10_plectin domain-containing protein	FDP41_011224	18256.1	390.195	275.102	217.683	285.891	24.4	4		no GO terms	RecName: Full=40S ribosomal protein S10
A0A6A5C7G2	Uncharacterized protein	FDP41_012367	130650	67.0683	37.67	33.7872	44.0306	3.8	4		no GO terms	---NA---
A0A6A5C7Q9	Protein kinase domain-containing protein	FDP41_007721	96076.5	123.231	131.033	88.9638	112.834	6.3	4	P:protein modification process; F:transferase activity; F:catalytic activity, acting on a protein	P:protein phosphorylation; F:protein kinase activity; F:ATP binding	RecName: Full=Serine/threonine-protein kinase PAK 1; AltName: Full=Alpha-PAK; AltName: Full=p21-activated kinase 1; Short=PAK-1; AltName: Full=p65-PAK
A0A6A5C7Z0	Beta-hexosaminidase	FDP41_011544	65221.8	42.1582	39.4736	103.891	55.7087	9.1	4	P:carbohydrate metabolic process; F:hydrolase activity	P:carbohydrate metabolic process; F:hydrolase activity, hydrolyzing O-glycosyl compounds; F:beta-N-acetylhexosaminidase activity	RecName: Full=Beta-hexosaminidase subunit alpha; AltName: Full=Beta-N-acetylhexosaminidase subunit alpha; Short=Hexosaminidase subunit A; AltName: Full=N-acetyl-beta-glucosaminidase subunit alpha; Flags: Precursor
A0A6A5C7Z6	Phosphatidylinositol-3,4,5-trisphosphate 3-phosphatase	FDP41_012222	50531	64.4873	47.4819	14.5719	35.4683	11.8667	4	P:protein modification process; F:hydrolase activity; F:catalytic activity, acting on a protein	P:protein dephosphorylation; P:dephosphorylation; F:protein tyrosine phosphatase activity; F:phosphatase activity	RecName: Full=Phosphatidylinositol 3,4,5-trisphosphate 3-phosphatase and dual-specificity protein phosphatase PTEN; AltName: Full=Mutated in multiple advanced cancers 1; AltName: Full=Phosphatase and tensin homolog
A0A6A5C8T6	PPPDE domain-containing protein	FDP41_010913	27778.6	199.969	94.6213	53.5849	100.461	14.1333	4	F:hydrolase activity; F:catalytic activity, acting on a protein	F:peptidase activity	RecName: Full=Deubiquitinase DESI2; AltName: Full=Desumoylating isopeptidase 2; Short=DeSI-2; AltName: Full=PPPDE peptidase domain-containing protein 1; AltName: Full=Protein FAM152A
A0A6A5C8Z7	Uncharacterized protein	FDP41_010972	47897.1	205.966	41.0033	85.2418	89.6237	14.3	4		no GO terms	---NA---
A0A6A5C913	Tubulin beta chain	FDP41_010497	49348.6	230.655	409.08	196.947	264.875	10.3	4	F:GTPase activity; F:structural molecule activity; C:cytoskeleton	P:microtubule-based process; F:GTPase activity; F:structural constituent of cytoskeleton; F:GTP binding; C:microtubule	RecName: Full=Tubulin beta chain; AltName: Full=Beta-tubulin
A0A6A5C9B1	Ribosomal_S17_N domain-containing protein	FDP41_011796	19327.7	394.742	420.041	484.852	431.59	22.8	4	F:structural molecule activity; C:ribosome	P:translation; F:structural constituent of ribosome; C:ribosome	RecName: Full=40S ribosomal protein S11
A0A6A5C9B9	Proteasome subunit alpha type	FDP41_011260	29012.8	51.2287	45.4031	50.7209	49.0451	18	4	P:protein catabolic process; C:intracellular anatomical structure; C:protein-containing complex	P:ubiquitin-dependent protein catabolic process; P:proteolysis involved in cellular protein catabolic process; C:proteasome core complex; C:proteasome core complex, alpha-subunit complex	RecName: Full=Proteasome subunit alpha type-7; AltName: Full=20S proteasome alpha subunit D; AltName: Full=20S proteasome subunit alpha-4
A0A6A5CA14	Guanine nucleotide-binding protein subunit beta-like protein	FDP41_007737	289341	85.182	33.0866	47.424	51.1288	2.1	4	P:intracellular protein transport	P:protein targeting to vacuole; F:protein binding	---NA---
A0A6A5CB40	Uncharacterized protein	FDP41_000380	15712.4	115.661	115.754	51.2856	88.2212	26.7	4	F:structural molecule activity; C:ribosome	P:translation; F:structural constituent of ribosome; C:ribosome	RecName: Full=60S ribosomal protein L23
A0A6A5CBA0	Uncharacterized protein	FDP41_007759	24458.2	87.0527	56.7388	69.4661	70.0076	24.7	4	P:signaling; F:GTPase activity	P:small GTPase mediated signal transduction; F:GTPase activity; F:GTP binding	RecName: Full=Ras-related C3 botulinum toxin substrate 1; AltName: Full=p21-Rac1; Flags: Precursor
A0A6A5CBV3	UV excision repair protein RAD23	FDP41_007949	39585.5	140.999	163.394	114.459	138.155	15.4	4	P:DNA repair; P:protein catabolic process; F:DNA binding	P:nucleotide-excision repair; P:proteasome-mediated ubiquitin-dependent protein catabolic process; F:damaged DNA binding; F:protein binding	RecName: Full=NEDD8; AltName: Full=Neddylin; AltName: Full=Ubiquitin-like protein NEDD8; Flags: Precursor
A0A6A5CBY0	Uncharacterized protein	FDP41_000461	70028.2	109.515	59.3558	95.2051	85.2182	10	4	F:transferase activity	F:glycosyltransferase activity	---NA---
A0A6A5CCL7	PH domain-containing protein	FDP41_011053	134217	47.4485	41.5047	24.3858	36.3484	4.8	4		no GO terms	---NA---
A0A6A5CCM5	Uncharacterized protein	FDP41_010997	36677.9	575.985	209.341	246.306	309.68	7	4		no GO terms	---NA---
A0A6A5CCV8	Uncharacterized protein	FDP41_010495	52375.9	164.693	213.425	110.156	157.028	14.2	4	F:catalytic activity, acting on RNA; F:ATP-dependent activity	F:nucleic acid binding; F:RNA helicase activity; F:ATP binding	RecName: Full=ATP-dependent RNA helicase DBP5
A0A6A5CCW4	Uncharacterized protein	FDP41_011163	23584.9	967.537	584.315	322.468	567.023	18.2333	4	P:signaling; F:GTPase activity	P:small GTPase mediated signal transduction; F:GTPase activity; F:GTP binding	RecName: Full=Cell division control protein 42 homolog; AltName: Full=G25K GTP-binding protein; Flags: Precursor
A0A6A5CD85	Uncharacterized protein	FDP41_000091	56330	134.037	54.034	152.404	103.347	10.6	4		no IPS match	---NA---
A0A6A5CDA5	Uncharacterized protein	FDP41_010645	69084.4	100.195	42.3283	35.1316	53.0142	9.1	4	P:transmembrane transport; F:transporter activity	P:transmembrane transport; F:transmembrane transporter activity	RecName: Full=Major facilitator superfamily domain-containing protein 4A; AltName: Full=Major facilitator superfamily domain-containing protein 4
A0A6A5CE23	Protein YIPF	FDP41_010614	26590	138.607	59.5858	155.479	108.693	5.9	4	P:vesicle-mediated transport	P:endoplasmic reticulum to Golgi vesicle-mediated transport; C:membrane	RecName: Full=Protein YIPF6; AltName: Full=YIP1 family member 6
A0A6A5CE50	Uncharacterized protein	FDP41_007765	42239.1	154.587	45.773	27.0811	57.6523	9.66667	4		no GO terms	---NA---
A0A6A5CE70	S5A_REDUCTASE domain-containing protein	FDP41_010664	34618.6	394.854	31.4327	310.105	156.714	10.4	4	P:lipid metabolic process; F:oxidoreductase activity	P:lipid metabolic process; F:oxidoreductase activity, acting on the CH-CH group of donors	RecName: Full=3-oxo-5-alpha-steroid 4-dehydrogenase 1; AltName: Full=SR type 1; AltName: Full=Steroid 5-alpha-reductase 1; Short=S5AR 1
A0A6A5CF32	ADP/ATP translocase	FDP41_007347	34506.9	604.374	68.2415	235.744	213.435	12.8667	4	P:transmembrane transport; F:transporter activity; C:mitochondrion	P:transmembrane transport; P:mitochondrial ADP transmembrane transport; P:mitochondrial ATP transmembrane transport; F:ATP:ADP antiporter activity; C:mitochondrial inner membrane	RecName: Full=ADP/ATP translocase 2; AltName: Full=ADP,ATP carrier protein 2; AltName: Full=Adenine nucleotide translocator 2; Short=ANT 2; AltName: Full=Solute carrier family 25 member 5; Contains: RecName: Full=ADP/ATP translocase 2, N-terminally processed
A0A6A5CF34	MPN domain-containing protein	FDP41_000243	37911.9	489.963	806.988	716.968	656.917	15.4	4	F:hydrolase activity; F:catalytic activity, acting on a protein; C:nucleus; C:protein-containing complex	F:metalloendopeptidase activity; F:protein binding; F:isopeptidase activity; F:metal-dependent deubiquitinase activity; C:COP9 signalosome	RecName: Full=COP9 signalosome complex subunit 5
A0A6A5CFI1	Uncharacterized protein	FDP41_007507	32525.8	92.1972	100.617	42.5737	73.3687	15.6	4		no GO terms	---NA---
A0A6A5CGD0	Guanine nucleotide-binding protein subunit beta-like protein	FDP41_000287	155003	154.386	140.911	127.628	140.55	4.5	4	P:signaling; C:protein-containing complex	P:TOR signaling; F:protein binding; C:TORC1 complex	RecName: Full=Ribosome biogenesis protein wdr12; AltName: Full=WD repeat-containing protein 12
A0A6A5CGG2	Uncharacterized protein	FDP41_000539	93477.1	526.485	223.987	168.947	271.094	6.43333	4	F:GTPase activity	F:GTPase activity; F:GTP binding	RecName: Full=Dynamin-1
A0A6A5CH49	Uncharacterized protein	FDP41_000729	99031.7	40.5258	39.2321	46.5142	41.9745	5.8	4	F:nucleic acid binding; F:protein binding	F:nucleic acid binding; F:protein binding	RecName: Full=Piwi-like protein 1
A0A6A5CHU1	Uncharacterized protein	FDP41_000099	66419.7	87.7108	96.17	129.619	103.02	9.1	4	F:structural molecule activity; F:oxidoreductase activity; C:ribosome	P:translation; F:structural constituent of ribosome; F:catalytic activity; F:nitronate monooxygenase activity; C:ribosome	RecName: Full=60S ribosomal protein L10; AltName: Full=Protein QM homolog; AltName: Full=Ribosomal protein L10
A0A6A5CHW5	Uncharacterized protein	FDP41_000727	104039	120.498	70.9356	92.0051	92.3035	5.9	4	P:intracellular protein transport; P:vesicle-mediated transport	P:intracellular protein transport; P:vesicle tethering involved in exocytosis	RecName: Full=Exocyst complex component 6; AltName: Full=Exocyst complex component Sec15
A0A6A5CHY2	Uncharacterized protein	FDP41_000814	53627.7	167.193	369.877	712.533	353.205	5.5	4		no GO terms	---NA---
A0A6A5CI08	Uncharacterized protein	FDP41_000828	53159.5	104.653	78.3501	57.1528	77.674	9.76667	4		no IPS match	---NA---
A0A1Z0YU86	Deoxyuridine 5'-triphosphate nucleotidohydrolase	FDP41_011884	15793	408.095	525.727	356.402	424.444	27.2	3	P:nucleobase-containing small molecule metabolic process; P:carbohydrate derivative metabolic process; F:hydrolase activity	P:dUMP biosynthetic process; P:dUTP catabolic process; F:magnesium ion binding; F:dUTP diphosphatase activity	RecName: Full=Deoxyuridine 5'-triphosphate nucleotidohydrolase; Short=dUTPase; AltName: Full=dUTP pyrophosphatase
A0A2P1N6T7	Vti1a	FDP41_010822	26180.9	288.829	223.754	79.5265	172.574	22.5	3	P:intracellular protein transport; P:vesicle-mediated transport; F:molecular adaptor activity; C:Golgi apparatus	P:intracellular protein transport; P:vesicle-mediated transport; F:SNAP receptor activity; C:Golgi apparatus; C:membrane	RecName: Full=Vesicle transport through interaction with t-SNAREs homolog 1A
A0A6A5AU05	26S proteasome regulatory subunit RPN11	FDP41_010036	34857.3	44.8415	47.6018	38.5758	43.505	9.53333	3	F:hydrolase activity; F:catalytic activity, acting on a protein	F:protein binding; F:metallopeptidase activity; F:Lys63-specific deubiquitinase activity; F:isopeptidase activity; F:metal-dependent deubiquitinase activity	RecName: Full=COP9 signalosome complex subunit 5
A0A6A5AU66	Aurora kinase	FDP41_010066	50630.6	274.022	784.242	253.132	378.902	3.6	3	P:protein modification process; F:transferase activity; F:catalytic activity, acting on a protein	P:protein phosphorylation; F:protein kinase activity; F:ATP binding	RecName: Full=Aurora kinase B; AltName: Full=Aurora 1; AltName: Full=Aurora- and IPL1-like midbody-associated protein 1; Short=AIM-1; AltName: Full=Aurora/IPL1-related kinase 2; Short=ARK-2; Short=Aurora-related kinase 2; AltName: Full=STK-1; AltName: Full=Serine/threonine-protein kinase 12; AltName: Full=Serine/threonine-protein kinase 5; AltName: Full=Serine/threonine-protein kinase aurora-B
A0A6A5AY21	Uncharacterized protein	FDP41_009396	73848.1	180.167	121.827	109.468	133.937	6.4	3		no GO terms	---NA---
A0A6A5AYQ8	TYR_PHOSPHATASE_2 domain-containing protein	FDP41_009940	26166.2	111.773	145.827	102.563	118.683	15.9	3	F:hydrolase activity; F:catalytic activity, acting on a protein	P:dephosphorylation; F:phosphoprotein phosphatase activity; F:protein tyrosine phosphatase activity; F:phosphatase activity	RecName: Full=Cyclin-dependent kinase inhibitor 3; AltName: Full=CDK2-associated dual-specificity phosphatase; AltName: Full=Kinase-associated phosphatase
A0A6A5AZ53	PUB domain-containing protein	FDP41_008942	41366.2	26.9758	39.0678	44.8762	36.1634	11.9333	3	F:protein binding	F:protein binding	---NA---
A0A6A5AZQ6	Uncharacterized protein	FDP41_009593	64411.3	69.45	26.8072	40.4224	42.2197	7.1	3		no GO terms	---NA---
A0A6A5B051	Carboxypeptidase	FDP41_008755	47343.8	59.6401	41.1378	76.4417	57.2405	9.2	3	F:hydrolase activity; F:catalytic activity, acting on a protein	P:proteolysis; F:serine-type carboxypeptidase activity	RecName: Full=Lysosomal protective protein; AltName: Full=Carboxypeptidase C; AltName: Full=Carboxypeptidase L; AltName: Full=Cathepsin A; AltName: Full=Protective protein cathepsin A; Short=PPCA; AltName: Full=Protective protein for beta-galactosidase; Contains: RecName: Full=Lysosomal protective protein 32 kDa chain; Contains: RecName: Full=Lysosomal protective protein 20 kDa chain; Flags: Prec…
A0A6A5B0P3	Uncharacterized protein	FDP41_008657	107351	69.5111	104.201	113.845	93.7734	4	3	P:protein catabolic process; F:molecular function regulator; C:protein-containing complex	P:regulation of protein catabolic process; F:enzyme regulator activity; C:proteasome complex	RecName: Full=26S proteasome non-ATPase regulatory subunit 2
A0A6A5B181	MHD domain-containing protein	FDP41_008617	47893.1	313.289	301.331	204.989	268.476	7.8	3	P:intracellular protein transport; P:vesicle-mediated transport; C:cytoplasm; C:protein-containing complex	P:intracellular protein transport; P:vesicle-mediated transport; C:clathrin adaptor complex	RecName: Full=AP-3 complex subunit mu-1; AltName: Full=AP-3 adaptor complex mu3A subunit; AltName: Full=Adaptor-related protein complex 3 subunit mu-1; AltName: Full=Mu-adaptin 3A; AltName: Full=Mu3A-adaptin
A0A6A5B190	Pept_C1 domain-containing protein	FDP41_009525	30559.7	116.887	74.9467	171.511	114.534	14.9	3	F:hydrolase activity; F:catalytic activity, acting on a protein	P:proteolysis; F:cysteine-type peptidase activity	RecName: Full=Dipeptidyl peptidase 1; AltName: Full=Cathepsin C; AltName: Full=Cathepsin J; AltName: Full=Dipeptidyl peptidase I; Short=DPP-I; Short=DPPI; AltName: Full=Dipeptidyl transferase; Contains: RecName: Full=Dipeptidyl peptidase 1 exclusion domain chain; AltName: Full=Dipeptidyl peptidase I exclusion domain chain; Contains: RecName: Full=Dipeptidyl peptidase 1 heavy chain; AltName: Full=…
A0A6A5B1P3	Uncharacterized protein	FDP41_008390	47907.7	127.202	93.5196	83.3546	99.7184	8.9	3		no GO terms	---NA---
A0A6A5B2B2	Uncharacterized protein	FDP41_008500	36976.7	53.6134	25.5436	59.3452	43.3159	12.5	3	P:intracellular protein transport; P:mitochondrion organization; P:transmembrane transport; F:transporter activity; C:mitochondrion	P:protein import into mitochondrial matrix; P:transmembrane transport; F:protein transmembrane transporter activity; C:mitochondrial outer membrane	---NA---
A0A6A5B2Y6	Ubiquitin-like domain-containing protein	FDP41_009440	57698.9	53.7232	55.9832	29.2094	44.4543	9.7	3	F:protein binding	F:protein binding	RecName: Full=Large proline-rich protein bag6; AltName: Full=BCL2-associated athanogene 6; AltName: Full=HLA-B-associated transcript 3
A0A6A5B361	Uncharacterized protein	FDP41_008836	25599.9	45.8009	102.629	62.6154	66.5184	17.9333	3	F:GTPase activity	F:GTPase activity; F:GTP binding	RecName: Full=Ras-related protein Rab-35
A0A6A5B3K8	Uncharacterized protein	FDP41_008916	82630.5	96.7495	124.189	135.794	117.725	3.6	3	F:lipid binding	F:protein binding; F:phosphatidylinositol binding	---NA---
A0A6A5B408	Uncharacterized protein	FDP41_008317	122346	11.2825	37.8823	27.6043	22.7653	3.06667	3		no GO terms	---NA---
A0A6A5B478	Uncharacterized protein	FDP41_007050	44728.1	33.6787	24.857	43.2255	33.0761	12.9	3	P:cellular amino acid metabolic process; P:sulfur compound metabolic process	P:transsulfuration; F:catalytic activity; F:pyridoxal phosphate binding	RecName: Full=Cystathionine gamma-synthase; Short=CGS; AltName: Full=O-succinylhomoserine (thiol)-lyase
A0A6A5B4N0	Uncharacterized protein	FDP41_007120	32304.4	74.2445	7.46437	91.0574	36.9537	10.4	3		no IPS match	---NA---
A0A6A5B620	Uncharacterized protein	FDP41_006964	46715.1	87.4271	87.0325	67.5741	80.1129	12.7	3	F:protein binding	F:protein binding	RecName: Full=Importin subunit alpha-7; AltName: Full=Karyopherin subunit alpha-6
A0A6A5B8C8	Peptidase M60 domain-containing protein	FDP41_010208	46350	1125.23	1171.96	1611.98	1285.79	7.8	3		no GO terms	RecName: Full=TRPM8 channel-associated factor 1; AltName: Full=TRP channel-associated factor 1
A0A6A5B8E4	Uncharacterized protein	FDP41_006605	10943.2	16.7743	80.6653	50.8309	40.9719	33.0333	3		no GO terms	RecName: Full=60S acidic ribosomal protein P1-B; Short=CaRP1B
A0A6A5B9D1	Ribosomal_S13_N domain-containing protein	FDP41_010015	16997	247.487	163.379	167.708	189.278	27.8	3	F:structural molecule activity; C:ribosome	P:translation; F:structural constituent of ribosome; C:ribosome	RecName: Full=40S ribosomal protein S13
A0A6A5B9E2	Phospholipid scramblase	FDP41_007031	35445.3	1997.79	1951.91	1214.63	1679.39	5.5	3	P:membrane organization; F:transporter activity	P:plasma membrane phospholipid scrambling; F:phospholipid scramblase activity	RecName: Full=Phospholipid scramblase 3; Short=PL scramblase 3; AltName: Full=Ca(2+)-dependent phospholipid scramblase 3
A0A6A5B9I2	Ubiquitin-like domain-containing protein	FDP41_010045	28867.9	265.249	381.259	255.853	295.77	16.5	3	F:protein binding	F:protein binding	RecName: Full=Ubiquitin domain-containing protein UBFD1; AltName: Full=Ubiquitin-binding protein homolog
A0A6A5B9J1	Mannosyltransferase	FDP41_006307	69836.4	161.889	19.3259	207.691	86.6146	7.56667	3	F:transferase activity	F:glycosyltransferase activity	RecName: Full=GPI mannosyltransferase 4; AltName: Full=GPI mannosyltransferase IV; Short=GPI-MT-IV
A0A6A5BA65	Acyl-coenzyme A oxidase	FDP41_010044	85435.9	56.4718	38.4979	52.4982	48.507	3.83333	3	P:lipid metabolic process; F:oxidoreductase activity; C:peroxisome	P:fatty acid metabolic process; P:fatty acid beta-oxidation; F:acyl-CoA oxidase activity; F:oxidoreductase activity, acting on the CH-CH group of donors; F:flavin adenine dinucleotide binding; F:FAD binding; C:peroxisome	RecName: Full=Peroxisomal acyl-coenzyme A oxidase 3; AltName: Full=Branched-chain acyl-CoA oxidase; Short=BRCACox; AltName: Full=Pristanoyl-CoA oxidase
A0A6A5BAC5	Uncharacterized protein	FDP41_005756	64873.7	211.97	213.889	437.619	270.72	8.7	3		no GO terms	RecName: Full=Putative glucuronosyltransferase PGSIP8; AltName: Full=Glycogenin-like protein 8; AltName: Full=Plant glycogenin-like starch initiation protein 8
A0A6A5BAT6	Uncharacterized protein	FDP41_005866	55493	550.175	143.932	451.938	329.543	6.96667	3		no GO terms	RecName: Full=Major royal jelly protein 5; Short=MRJP-5; AltName: Full=Bee-milk protein; Flags: Precursor
A0A6A5BBE3	Poly [ADP-ribose] polymerase	FDP41_009185	76879.7	50.7511	43.4385	41.0839	44.9087	6.4	3	F:transferase activity	F:NAD+ ADP-ribosyltransferase activity	RecName: Full=Protein mono-ADP-ribosyltransferase PARP6; AltName: Full=ADP-ribosyltransferase diphtheria toxin-like 17; Short=ARTD17; AltName: Full=Poly [ADP-ribose] polymerase 6; Short=PARP-6
A0A6A5BBQ1	Uncharacterized protein	FDP41_009802	99451.3	49.8572	51.8453	35.3122	45.0251	4.7	3	P:protein modification process; F:transferase activity; F:catalytic activity, acting on a protein	P:protein phosphorylation; F:protein kinase activity; F:ATP binding	RecName: Full=Protein kinase C gamma type; Short=PKC-gamma
A0A6A5BBW4	Uncharacterized protein	FDP41_009838	174789	118.454	50.4704	40.1206	62.1324	2	3	F:hydrolase activity	F:phosphatase activity; F:metal ion binding	RecName: Full=Phosphatidylinositol-3-phosphatase SAC1; AltName: Full=Phosphatidylinositol-4-phosphate phosphatase; AltName: Full=Suppressor of actin mutations 1-like protein
A0A6A5BBY5	Uncharacterized protein	FDP41_005427	54733	118.355	31.4836	105.639	73.2878	7.5	3	F:metal ion binding	F:metal ion binding	RecName: Full=Mitochondrial-processing peptidase subunit beta; AltName: Full=Beta-MPP; Flags: Precursor
A0A6A5BC33	Uncharacterized protein	FDP41_009908	36695.7	50.7754	20.3833	99.6638	46.8981	9.13333	3	P:transmembrane transport; F:transporter activity	P:cation transport; P:transmembrane transport; F:cation transmembrane transporter activity; C:integral component of membrane	---NA---
A0A6A5BC39	G protein gamma domain-containing protein	FDP41_009355	8417.45	39.4332	54.228	43.586	45.3396	55.1	3	P:signaling	P:G protein-coupled receptor signaling pathway	RecName: Full=Guanine nucleotide-binding protein subunit gamma; Flags: Precursor
A0A6A5BC53	Ubiquitin-like domain-containing protein	FDP41_009460	54754.5	53.7232	55.9832	29.2094	44.4543	9.9	3	F:protein binding	F:protein binding	RecName: Full=Large proline-rich protein bag6; AltName: Full=BCL2-associated athanogene 6; AltName: Full=HLA-B-associated transcript 3
A0A6A5BC70	Uncharacterized protein	FDP41_006161	32075.5	1489.04	233.956	1629.86	828.065	10.9667	3		no GO terms	---NA---
A0A6A5BCD3	Uncharacterized protein	FDP41_010018	10239.1	60.9107	80.9179	60.2438	66.714	38.9	3	F:structural molecule activity; C:ribosome	P:translation; F:structural constituent of ribosome; C:ribosome	RecName: Full=60S ribosomal protein L37a
A0A6A5BCE0	Uncharacterized protein	FDP41_009249	94398.4	122.951	144.854	125.056	130.594	4	3	F:molecular function regulator	F:guanyl-nucleotide exchange factor activity	RecName: Full=FYVE, RhoGEF and PH domain-containing protein 3
A0A6A5BCL0	Uncharacterized protein	FDP41_004981	56833.3	44.602	65.965	60.1321	56.1381	9.8	3		no GO terms	---NA---
A0A6A5BCR4	Uncharacterized protein	FDP41_010011	49558.8	66.7451	187.974	88.1022	103.395	9.3	3	P:protein modification process; F:transferase activity; F:catalytic activity, acting on a protein	P:protein phosphorylation; F:protein kinase activity; F:protein binding; F:ATP binding	RecName: Full=Serine/threonine-protein kinase Nek6; AltName: Full=Never in mitosis A-related kinase 6; Short=NimA-related protein kinase 6
A0A6A5BCU6	PCI domain-containing protein	FDP41_009384	111298	35.4453	47.4941	41.2821	41.1137	3.9	3	C:cytoplasm; C:protein-containing complex	C:eukaryotic translation initiation factor 3 complex	RecName: Full=Eukaryotic translation initiation factor 3 subunit A; Short=eIF3a; AltName: Full=Eukaryotic translation initiation factor 3 110 kDa subunit homolog; Short=eIF3 p110; AltName: Full=Translation initiation factor eIF3, p110 subunit homolog
A0A6A5BD94	Uncharacterized protein	FDP41_008915	63734.7	31.7316	58.6816	67.2758	50.0362	6.5	3	F:protein binding	F:protein binding	RecName: Full=Ras guanine nucleotide exchange factor F; AltName: Full=RasGEF domain-containing protein F
A0A6A5BDH5		FDP41_009563	47907.1	313.289	301.331	204.989	268.476	7.8	3	P:intracellular protein transport; P:vesicle-mediated transport; C:cytoplasm; C:protein-containing complex	P:intracellular protein transport; P:vesicle-mediated transport; C:clathrin adaptor complex	RecName: Full=AP-3 complex subunit mu-1; AltName: Full=AP-3 adaptor complex mu3A subunit; AltName: Full=Adaptor-related protein complex 3 subunit mu-1; AltName: Full=Mu-adaptin 3A; AltName: Full=Mu3A-adaptin
A0A6A5BDQ3	S-methyl-5'-thioadenosine phosphorylase	FDP41_009512	33265.1	41.9653	38.2671	53.937	44.2453	14.3	3	P:nucleobase-containing small molecule metabolic process; P:carbohydrate derivative metabolic process; F:transferase activity	P:nucleoside metabolic process; F:catalytic activity; F:S-methyl-5-thioadenosine phosphorylase activity	RecName: Full=S-methyl-5'-thioadenosine phosphorylase; AltName: Full=5'-methylthioadenosine phosphorylase; Short=MTA phosphorylase; Short=MTAP
A0A6A5BE47	Uncharacterized protein	FDP41_004808	17176.5	62.7242	12.4551	276.921	60.0316	5.9	3	P:protein glycosylation; C:endoplasmic reticulum; C:protein-containing complex	P:protein glycosylation; C:oligosaccharyltransferase complex	RecName: Full=Oligosaccharyltransferase complex subunit ostc
A0A6A5BE86	Acyl-coenzyme A oxidase	FDP41_009090	76949.9	47.2015	13.7582	101.661	40.4164	5.5	3	P:lipid metabolic process; F:oxidoreductase activity; C:peroxisome	P:fatty acid metabolic process; P:fatty acid beta-oxidation; F:acyl-CoA oxidase activity; F:oxidoreductase activity, acting on the CH-CH group of donors; F:FAD binding; C:peroxisome	RecName: Full=Peroxisomal acyl-coenzyme A oxidase 1; Short=AOX; AltName: Full=Palmitoyl-CoA oxidase; Contains: RecName: Full=Peroxisomal acyl-CoA oxidase 1, A chain; Contains: RecName: Full=Peroxisomal acyl-CoA oxidase 1, B chain; Contains: RecName: Full=Peroxisomal acyl-CoA oxidase 1, C chain
A0A6A5BEE5	Uncharacterized protein	FDP41_005421	61447.4	64.2519	81.8492	101.438	81.1024	6.2	3	P:protein modification process; F:transferase activity; F:catalytic activity, acting on a protein	P:protein ubiquitination; F:ubiquitin-protein transferase activity; F:metal ion binding	RecName: Full=E3 ubiquitin-protein ligase ARIH1; AltName: Full=Protein ariadne-1 homolog; Short=ARI-1; AltName: Full=RING-type E3 ubiquitin transferase ARIH1
A0A6A5BEG0	Uncharacterized protein	FDP41_009348	110466	71.2355	92.0368	55.048	71.1978	5.1	3	P:signaling	P:signal transduction; P:regulation of GTPase activity	RecName: Full=Neurofibromin; AltName: Full=Neurofibromatosis-related protein NF-1
A0A6A5BEH1	Ammonium_transp domain-containing protein	FDP41_009373	55006.9	324.921	132.652	184.049	199.438	4.53333	3	P:transmembrane transport; F:transporter activity	P:ammonium transmembrane transport; P:ammonium transmembrane transport; F:ammonium transmembrane transporter activity; C:membrane	RecName: Full=Ammonium transporter; AltName: Full=Ammonia channel; AltName: Full=Ammonium channel
A0A6A5BEL3	Uncharacterized protein	FDP41_009377	27288.9	247.464	332.073	223.971	264.025	16	3	F:GTPase activity	F:GTPase activity; F:GTP binding	RecName: Full=Ras-related protein Rab-8A; Flags: Precursor
A0A6A5BEN6	Elongation of fatty acids protein	FDP41_004667	32850.3	57.2496	7.59791	65.0792	30.4768	4.9	3	F:transferase activity	F:fatty acid elongase activity; C:integral component of membrane	RecName: Full=Elongation of very long chain fatty acids protein 6; AltName: Full=3-keto acyl-CoA synthase ELOVL6; AltName: Full=ELOVL fatty acid elongase 6; Short=ELOVL FA elongase 6; AltName: Full=Very long chain 3-ketoacyl-CoA synthase 6; AltName: Full=Very long chain 3-oxoacyl-CoA synthase 6
A0A6A5BEU1	Uncharacterized protein	FDP41_008685	79393.1	168.062	59.5343	170.79	119.555	5	3		no GO terms	---NA---
A0A6A5BEY3	Uncharacterized protein	FDP41_008854	210017	10.3727	20.777	155.629	32.2494	1.6	3	F:RNA binding; F:ATP-dependent activity	F:nucleic acid binding; F:RNA binding; F:helicase activity; F:ATP binding	RecName: Full=Pre-mRNA-splicing factor ATP-dependent RNA helicase DHX16; AltName: Full=ATP-dependent RNA helicase #3; AltName: Full=DEAH-box protein 16
A0A6A5BF74	Uncharacterized protein	FDP41_008368	83359.1	20.3022	60.4852	52.7358	40.1574	4.9	3		no GO terms	---NA---
A0A6A5BFM1	Alpha-1,3/1,6-mannosyltransferase ALG2	FDP41_005084	49707.2	59.9972	8.97594	23.1745	23.1957	8.4	3	P:protein glycosylation; F:transferase activity	P:protein glycosylation; F:GDP-Man:Man1GlcNAc2-PP-Dol alpha-1,3-mannosyltransferase activity; F:glycosyltransferase activity	RecName: Full=Alpha-1,3/1,6-mannosyltransferase ALG2; AltName: Full=Asparagine-linked glycosylation protein 2; AltName: Full=GDP-Man:Man(1)GlcNAc(2)-PP-Dol alpha-1,3-mannosyltransferase; AltName: Full=GDP-Man:Man(1)GlcNAc(2)-PP-dolichol mannosyltransferase; AltName: Full=GDP-Man:Man(2)GlcNAc(2)-PP-Dol alpha-1,6-mannosyltransferase
A0A6A5BFQ3	Uncharacterized protein	FDP41_008528	34675.3	208.336	836.381	359.937	397.312	10.7	3		no GO terms	RecName: Full=Protein SDS23
A0A6A5BFS7	Thioredoxin domain-containing protein	FDP41_009077	42244.7	68.8451	9.32928	63.7715	34.4706	10.9	3		no GO terms	RecName: Full=Protein disulfide-isomerase A3; AltName: Full=58 kDa glucose-regulated protein; AltName: Full=58 kDa microsomal protein; Short=p58; AltName: Full=Disulfide isomerase ER-60; AltName: Full=Endoplasmic reticulum resident protein 57; Short=ER protein 57; Short=ERp57; AltName: Full=Endoplasmic reticulum resident protein 60; Short=ER protein 60; Short=ERp60; Flags: Precursor
A0A6A5BFU8	Uncharacterized protein	FDP41_005174	81116.4	36.9512	14.7768	68.6782	33.4716	4.33333	3	F:hydrolase activity; F:ATP-dependent activity	F:ATP binding; F:ATP hydrolysis activity	RecName: Full=Endoplasmic reticulum chaperone BiP; AltName: Full=78 kDa glucose-regulated protein; Short=GRP-78; AltName: Full=Binding-immunoglobulin protein; Short=BiP; AltName: Full=Heat shock protein 70 family protein 5; Short=HSP70 family protein 5; AltName: Full=Heat shock protein family A member 5; AltName: Full=Immunoglobulin heavy chain-binding protein; Flags: Precursor
A0A6A5BFY2	Uncharacterized protein	FDP41_005214	415912	40.0482	33.4405	14.2624	26.7311	1	3		no GO terms	RecName: Full=Huntingtin; AltName: Full=Huntington disease protein homolog; Short=HD protein homolog; Contains: RecName: Full=Huntingtin, myristoylated N-terminal fragment
A0A6A5BFY7	RGS domain-containing protein	FDP41_008787	56315.6	46.2079	107.613	116.251	83.3027	6.76667	3		no GO terms	---NA---
A0A6A5BG61	Guanylate cyclase domain-containing protein	FDP41_005304	162391	9.13315	45.3789	32.1883	23.7169	2.9	3	P:signaling; P:nucleobase-containing small molecule metabolic process	P:cyclic nucleotide biosynthetic process; P:intracellular signal transduction	RecName: Full=Adenylate cyclase 1; AltName: Full=ATP pyrophosphate-lyase 1; AltName: Full=Adenylyl cyclase 1
A0A6A5BG69	Uncharacterized protein	FDP41_005314	25460	48.8342	159.948	336.26	137.972	16.2	3		no IPS match	---NA---
A0A6A5BGJ7	Imidazolonepropionate hydrolase	FDP41_008371	75459.7	42.0157	63.1658	44.4561	49.0466	6.6	3	F:lyase activity	F:urocanate hydratase activity	RecName: Full=Urocanate hydratase; Short=Urocanase; AltName: Full=Imidazolonepropionate hydrolase
A0A6A5BGR7	ANK_REP_REGION domain-containing protein	FDP41_003726	44829.6	47.8748	47.9948	24.1211	38.127	11.7	3	F:protein binding	F:protein binding	RecName: Full=Ankyrin-3; Short=ANK-3; AltName: Full=Ankyrin-G
A0A6A5BGU8	Exocyst subunit Exo70 family protein	FDP41_008452	75821.3	39.0323	45.398	64.5402	48.5397	6.2	3	P:intracellular protein transport; P:vesicle-mediated transport; C:Golgi apparatus; C:protein-containing complex	P:intracellular protein transport; P:exocytosis; C:exocyst; C:cis-Golgi network; C:membrane	RecName: Full=Exocyst complex component 7; AltName: Full=Exocyst complex component Exo70
A0A6A5BHD8		FDP41_006726	37002	1997.79	1951.91	1214.63	1679.39	5.2	3	P:membrane organization; F:transporter activity	P:plasma membrane phospholipid scrambling; F:phospholipid scramblase activity	RecName: Full=Phospholipid scramblase 3; Short=PL scramblase 3; AltName: Full=Ca(2+)-dependent phospholipid scramblase 3
A0A6A5BHE2	PH domain-containing protein	FDP41_008159	138170	97.963	68.2538	29.9195	58.4855	3.3	3	F:molecular function regulator	F:GTPase activator activity	---NA---
A0A6A5BHU3	Probable imidazolonepropionase	FDP41_003425	49913.3	61.9766	113.042	55.7836	73.1125	7.5	3	P:cellular amino acid metabolic process; F:hydrolase activity; C:cytoplasm	P:histidine catabolic process to glutamate and formamide; F:hydrolase activity; F:hydrolase activity, acting on carbon-nitrogen (but not peptide) bonds; F:hydrolase activity, acting on carbon-nitrogen (but not peptide) bonds, in cyclic amides; C:cytoplasm	RecName: Full=Imidazolonepropionase; AltName: Full=Imidazolone-5-propionate hydrolase
A0A6A5BHY2	Uncharacterized protein	FDP41_008067	33052.4	61.4687	19.5978	26.7675	31.829	10.7	3	P:vesicle-mediated transport	P:vesicle-mediated transport; C:integral component of membrane	RecName: Full=Vesicle-associated membrane protein 7; Short=VAMP-7; AltName: Full=Synaptobrevin-like protein 1
A0A6A5BI46	Transmembrane 9 superfamily member	FDP41_004516	72746.3	171.908	69.4644	266.487	147.088	4	3	C:integral component of membrane	C:integral component of membrane	RecName: Full=Transmembrane 9 superfamily member 1; Flags: Precursor
A0A6A5BI84	Uncharacterized protein	FDP41_008988	54715.1	398.526	47.1859	154.695	142.752	9.5	3	F:toxic substance binding	F:toxic substance binding	RecName: Full=Transmembrane protein 181
A0A6A5BIF0	USP domain-containing protein	FDP41_009058	289157	19.2551	40.8551	33.2998	29.6992	1.16667	3	P:protein modification process; F:hydrolase activity; F:catalytic activity, acting on a protein	P:protein deubiquitination; F:thiol-dependent deubiquitinase	RecName: Full=Ubiquitin carboxyl-terminal hydrolase 34; AltName: Full=Deubiquitinating enzyme 34; AltName: Full=Ubiquitin thioesterase 34; AltName: Full=Ubiquitin-specific-processing protease 34
A0A6A5BIJ6	Uncharacterized protein	FDP41_007255	40187.7	58.2757	45.8577	30.0005	43.1197	12.3	3	F:hydrolase activity; F:catalytic activity, acting on a protein	F:peptidase activity	RecName: Full=Deubiquitinase DESI2; AltName: Full=Desumoylating isopeptidase 2; Short=DeSI-2; AltName: Full=PPPDE peptidase domain-containing protein 1; AltName: Full=Protein FAM152A
A0A6A5BIM6	Uncharacterized protein	FDP41_007285	35557.5	174.69	73.2021	180.343	132.118	7.8	3		no GO terms	---NA---
A0A6A5BIT3	CCT-epsilon	FDP41_006718	59662.6	45.5036	63.6861	43.7373	50.232	5	3	P:protein folding; F:hydrolase activity; F:ATP-dependent activity	P:protein folding; F:ATP binding; F:ATP hydrolysis activity; F:unfolded protein binding	RecName: Full=T-complex protein 1 subunit epsilon; Short=TCP-1-epsilon; AltName: Full=CCT-epsilon
A0A6A5BJ23	Vps54_N domain-containing protein	FDP41_003235	67034.9	47.043	20.3946	12.863	23.1092	8.5	3	P:vesicle-mediated transport; C:endosome; C:protein-containing complex	P:endocytic recycling; P:retrograde transport, endosome to Golgi; C:EARP complex	RecName: Full=Syndetin; AltName: Full=Coiled-coil domain-containing protein 132; AltName: Full=EARP/GARPII complex subunit VPS50
A0A6A5BJ42	NDK domain-containing protein	FDP41_006961	21479.6	115.206	38.7517	21.3942	45.7109	14.4	3	P:nucleobase-containing small molecule metabolic process; P:carbohydrate derivative metabolic process; F:transferase activity	P:nucleoside diphosphate phosphorylation; P:GTP biosynthetic process; P:UTP biosynthetic process; P:CTP biosynthetic process; F:nucleoside diphosphate kinase activity	RecName: Full=Nucleoside diphosphate kinase; Short=NDK; Short=NDP kinase; AltName: Full=Nucleoside-2-P kinase
A0A6A5BJ77	Piezo_RRas_bdg domain-containing protein	FDP41_006340	369023	129.161	49.8365	52.0412	69.4505	1.3	3	F:transporter activity	F:mechanosensitive ion channel activity; C:integral component of membrane	RecName: Full=Piezo-type mechanosensitive ion channel component 2; AltName: Full=Protein FAM38B
A0A6A5BJ79	MPN domain-containing protein	FDP41_003285	40251.6	55.7639	19.0101	39.9048	34.8434	9.1	3	F:hydrolase activity; F:catalytic activity, acting on a protein; C:intracellular anatomical structure; C:protein-containing complex	F:protein binding; F:isopeptidase activity; F:metal-dependent deubiquitinase activity; C:proteasome regulatory particle	RecName: Full=26S proteasome regulatory subunit rpn8
A0A6A5BJA7	eIF2B_5 domain-containing protein	FDP41_006758	35157.9	35.5872	53.7763	44.6636	44.05	14.4	3	F:RNA binding; F:translation regulator activity	P:translational initiation; F:translation initiation factor activity	RecName: Full=Eukaryotic translation initiation factor 2 subunit 2; AltName: Full=Eukaryotic translation initiation factor 2 subunit beta; Short=eIF-2-beta
A0A6A5BK06	Pep3_Vps18 domain-containing protein	FDP41_006500	161831	78.43	49.3074	57.1294	60.4531	3.1	3	P:intracellular protein transport; P:vesicle-mediated transport	P:intracellular protein transport; P:vesicle-mediated transport	RecName: Full=Vacuolar protein sorting-associated protein 18 homolog
A0A6A5BKA0	PCI domain-containing protein	FDP41_006655	49240.7	39.0639	71.0933	89.3437	62.8381	8.6	3	F:protein binding	F:protein binding	RecName: Full=COP9 signalosome complex subunit 2; Short=Signalosome subunit 2
A0A6A5BKD2	Uncharacterized protein	FDP41_005366	13397.8	165.685	211.297	141.049	170.287	22.2	3	F:structural molecule activity; C:ribosome	P:translation; F:structural constituent of ribosome; C:ribosome	RecName: Full=60S ribosomal protein L36
A0A6A5BKE9	L-type lectin-like domain-containing protein	FDP41_002293	74828	22.7689	17.2243	45.1378	26.0621	2.8	3	C:membrane	C:membrane	RecName: Full=VIP36-like protein; AltName: Full=Lectin mannose-binding 2-like; Short=LMAN2-like protein; Flags: Precursor
A0A6A5BKF1	Uncharacterized protein	FDP41_006315	12421.1	254.169	320.194	331.993	300.069	30	3		no IPS match	---NA---
A0A6A5BKL7	COMM domain-containing protein	FDP41_006626	24287.9	162.03	45.4873	83.858	85.1811	18	3		no GO terms	RecName: Full=COMM domain-containing protein 8
A0A6A5BKM4	Pecanex_C domain-containing protein	FDP41_006192	168929	56.4559	99.7207	86.5063	78.6769	2.4	3	C:integral component of membrane	C:integral component of membrane	RecName: Full=Pecanex-like protein 1; AltName: Full=Pecanex homolog protein 1
A0A6A5BKM5	Uncharacterized protein	FDP41_006636	23684.1	8014.3	1422.88	2288.47	2966.15	6.1	3	P:transmembrane transport; F:transporter activity; F:ATP-dependent activity; C:protein-containing complex	P:proton transmembrane transport; F:proton transmembrane transporter activity; F:proton-transporting ATPase activity, rotational mechanism; C:proton-transporting two-sector ATPase complex, proton-transporting domain; C:proton-transporting V-type ATPase, V0 domain	RecName: Full=V-type proton ATPase 16 kDa proteolipid subunit; Short=V-ATPase 16 kDa proteolipid subunit; AltName: Full=Vacuolar proton pump 16 kDa proteolipid subunit
A0A6A5BKQ5	Uncharacterized protein	FDP41_006222	133357	115.138	147.292	240.459	159.764	3	3	F:cytoskeletal protein binding	F:actin filament binding	RecName: Full=Villin-1
A0A6A5BLE0	Uncharacterized protein	FDP41_006348	58811.6	40.7163	8.25256	51.413	25.851	4.8	3	F:protein binding	F:protein binding	RecName: Full=NACHT, LRR and PYD domains-containing protein 5; AltName: Full=Mater protein homolog; AltName: Full=Maternal Antigen that Embryos Require
A0A6A5BLF6	Uncharacterized protein	FDP41_007116	114768	41.3358	78.2766	58.9781	57.5727	4.2	3	F:protein binding; F:metal ion binding	F:protein binding; F:metal ion binding	RecName: Full=Ankyrin repeat domain-containing protein 1
A0A6A5BLJ2	Uncharacterized protein	FDP41_001953	29285.2	65.337	37.4467	41.5369	46.6662	13.4	3		no GO terms	---NA---
A0A6A5BLR7	Uncharacterized protein	FDP41_005129	10308	91.4023	202.814	169.745	146.538	21.1667	3	C:mitochondrion; C:protein-containing complex	C:mitochondrial inner membrane; C:MICOS complex	---NA---
A0A6A5BLT4	Cytochrome b5 heme-binding domain-containing protein	FDP41_007256	54736.9	203.563	26.5795	100.697	81.6745	11.1667	3	P:lipid metabolic process; F:oxidoreductase activity	P:lipid metabolic process; F:oxidoreductase activity	RecName: Full=Acyl-CoA 6-desaturase; AltName: Full=Delta(6) fatty acid desaturase; Short=D6D; Short=Delta(6) desaturase; Short=Delta-6 desaturase; AltName: Full=Fatty acid desaturase 2
A0A6A5BLV6	Uncharacterized protein	FDP41_005797	133438	106.012	206.462	135.847	143.796	2.3	3		no GO terms	---NA---
A0A6A5BM83	Uncharacterized protein	FDP41_005309	41612.6	19.7265	8.31878	144.664	28.7402	5.2	3	P:transmembrane transport	P:transmembrane transport	RecName: Full=UDP-galactose transporter homolog 1
A0A6A5BME8	Uncharacterized protein	FDP41_002732	16726.1	31.6858	69.5947	97.291	59.8648	21.5	3		no GO terms	---NA---
A0A6A5BMF1	SH2 domain-containing protein	FDP41_004781	75897.6	55.0133	65.3709	54.229	57.9911	8	3	F:phosphotyrosine residue binding; F:calcium ion binding	F:phosphotyrosine residue binding; F:calcium ion binding	---NA---
A0A6A5BMG1	Uncharacterized protein	FDP41_006229	86130.8	12.444	17.1074	7.87301	11.8785	3.6	3		no GO terms	---NA---
A0A6A5BMK3	Epimerase domain-containing protein	FDP41_005372	45509.7	55.7028	11.2503	52.3041	32.0031	7.33333	3	F:catalytic activity	F:catalytic activity	RecName: Full=UDP-glucose 4-epimerase; AltName: Full=Galactowaldenase; AltName: Full=UDP-galactose 4-epimerase
A0A6A5BMY2	Arrestin_N domain-containing protein	FDP41_001706	42997.5	53.2319	20.8717	23.0558	29.4783	7.96667	3		no GO terms	---NA---
A0A6A5BN02	START domain-containing protein	FDP41_004937	24329.8	60.3554	91.2067	73.8814	74.0899	15.1	3	F:lipid binding	F:lipid binding	RecName: Full=StAR-related lipid transfer protein 6; AltName: Full=START domain-containing protein 6; Short=StARD6
A0A6A5BN05	Adenylosuccinate synthetase	FDP41_002237	50359.7	65.027	60.2856	59.2674	61.4763	8.5	3	P:nucleobase-containing small molecule metabolic process; F:ligase activity	P:purine nucleotide biosynthetic process; F:adenylosuccinate synthase activity; F:GTP binding	RecName: Full=Adenylosuccinate synthetase isozyme 2; Short=AMPSase 2; Short=AdSS 2; AltName: Full=Adenylosuccinate synthetase, acidic isozyme; AltName: Full=Adenylosuccinate synthetase, liver isozyme; Short=L-type adenylosuccinate synthetase; AltName: Full=IMP--aspartate ligase 2
A0A6A5BN34	Uncharacterized protein	FDP41_005038	47508	398.04	127.268	164.181	202.608	8	3	F:lipid binding; C:extracellular region	P:lipid transport; P:lipoprotein metabolic process; F:lipid binding; C:extracellular region	---NA---
A0A6A5BN52	Uncharacterized protein	FDP41_001776	39203.7	43.9613	53.2705	38.86	44.9801	12.5	3	F:oxidoreductase activity; F:catalytic activity, acting on a protein	F:glutathione oxidoreductase activity	RecName: Full=Glutaredoxin-3; AltName: Full=PKC-interacting cousin of thioredoxin; Short=PICOT; AltName: Full=PKC-theta-interacting protein; Short=PKCq-interacting protein; AltName: Full=Thioredoxin-like protein 2
A0A6A5BN65	Uncharacterized protein	FDP41_005768	86722.6	156.895	61.2728	42.8648	74.4148	4.1	3	P:transmembrane transport; F:transporter activity	P:transmembrane transport; F:transmembrane transporter activity; C:membrane	---NA---
A0A6A5BNG6	Uncharacterized protein	FDP41_005878	42977.7	136.818	182.677	197.244	170.194	15	3		no GO terms	---NA---
A0A6A5BNL5	Rhodanese domain-containing protein	FDP41_006521	13001.7	24.834	84.1119	69.5934	52.5804	36.2	3		no GO terms	RecName: Full=Putative thiosulfate sulfurtransferase, mitochondrial; AltName: Full=Rhodanese-like protein; Flags: Precursor
A0A6A5BNL7	Abhydrolase_2 domain-containing protein	FDP41_004465	29052.2	138.298	139.879	133.521	137.206	19.1	3	F:hydrolase activity	F:hydrolase activity	RecName: Full=Alpha/beta hydrolase domain-containing protein 17C; Short=Abhydrolase domain-containing protein 17C
A0A6A5BNL9	Sacchrp_dh_NADP domain-containing protein	FDP41_004331	46339.7	77.4921	15.2785	114.719	51.4033	6	3	F:oxidoreductase activity	F:oxidoreductase activity	RecName: Full=Trans-acting enoyl reductase
A0A6A5BP42	Uncharacterized protein	FDP41_005191	26769.8	57.9072	24.2471	47.9207	40.6729	14.2	3		no GO terms	---NA---
A0A6A5BP64	F-box domain-containing protein	FDP41_006183	50391.9	66.5405	68.7985	79.5813	71.4209	9.7	3	F:protein binding	F:protein binding	---NA---
A0A6A5BPH0	Uncharacterized protein	FDP41_002057	405464	141.279	87.2229	83.4191	100.923	1.2	3	P:protein folding	P:protein folding; F:protein binding; F:Hsp70 protein binding; F:Hsp90 protein binding	RecName: Full=Host cell factor 2; Short=HCF-2; AltName: Full=C2 factor
A0A6A5BPH5	Protein kinase domain-containing protein	FDP41_004774	60247.1	143.608	181.491	80.0939	127.804	7.8	3	P:protein modification process; F:transferase activity; F:catalytic activity, acting on a protein	P:protein phosphorylation; F:protein kinase activity; F:ATP binding	RecName: Full=Calcium/calmodulin-dependent protein kinase kinase 1; Short=CaM-KK 1; Short=CaM-kinase kinase 1; Short=CaMKK 1; AltName: Full=CaM-kinase IV kinase; AltName: Full=Calcium/calmodulin-dependent protein kinase kinase alpha; Short=CaM-KK alpha; Short=CaM-kinase kinase alpha; Short=CaMKK alpha
A0A6A5BPI0	Uncharacterized protein	FDP41_002067	95193	380.97	63.7395	147.1	152.864	3.8	3	P:transmembrane transport	P:transmembrane transport; C:integral component of membrane	RecName: Full=Mitochondrial sodium/calcium exchanger protein; AltName: Full=Na(+)/K(+)/Ca(2+)-exchange protein 6; AltName: Full=Sodium/calcium exchanger protein, mitochondrial; AltName: Full=Sodium/potassium/calcium exchanger 6; AltName: Full=Solute carrier family 24 member 6; AltName: Full=Solute carrier family 8 member B1; Flags: Precursor
A0A6A5BPK3	Uncharacterized protein	FDP41_001106	26165.5	185.154	127.715	141.359	149.52	16.7333	3	F:GTPase activity	F:GTPase activity; F:GTP binding	RecName: Full=Ras-related protein Rab-6B
A0A6A5BPM0	Proteasome subunit beta	FDP41_004823	32972.4	35.6498	87.4637	92.7817	66.1377	16.7	3	P:protein catabolic process; F:hydrolase activity; F:catalytic activity, acting on a protein; C:intracellular anatomical structure; C:protein-containing complex	P:proteolysis involved in cellular protein catabolic process; F:threonine-type endopeptidase activity; C:proteasome core complex	RecName: Full=Proteasome subunit beta type-5; Flags: Precursor
A0A6A5BPN6	Uncharacterized protein	FDP41_005217	89137.1	171.048	56.5062	57.6385	82.2828	3.7	3		no GO terms	RecName: Full=G-protein coupled receptor-associated protein LMBRD2; AltName: Full=LMBR1 domain-containing protein 2
A0A6A5BQ90		FDP41_004618	69767.7	171.908	69.4644	266.487	147.088	4.2	3	C:integral component of membrane	C:integral component of membrane	RecName: Full=Transmembrane 9 superfamily member 1; Flags: Precursor
A0A6A5BQJ9	Myosin motor domain-containing protein	FDP41_003338	229085	115.381	115.434	144.146	124.286	1.7	3	F:cytoskeletal motor activity; C:cytoskeleton; C:protein-containing complex	F:cytoskeletal motor activity; F:ATP binding; C:myosin complex	RecName: Full=Myosin-9; AltName: Full=Cellular myosin heavy chain, type A; AltName: Full=Myosin heavy chain 9; AltName: Full=Myosin heavy chain, non-muscle IIa; AltName: Full=Non-muscle myosin heavy chain A; Short=NMMHC-A; AltName: Full=Non-muscle myosin heavy chain IIa; Short=NMMHC II-a; Short=NMMHC-IIA
A0A6A5BQV6	Uncharacterized protein	FDP41_004540	72676.8	84.6128	125.491	108.404	104.801	5.7	3	F:oxidoreductase activity	F:protein binding; F:oxidoreductase activity	RecName: Full=Cytochrome b-245 heavy chain; AltName: Full=CGD91-phox; AltName: Full=Cytochrome b(558) subunit beta; Short=Cytochrome b558 subunit beta; AltName: Full=Heme-binding membrane glycoprotein gp91phox; AltName: Full=Neutrophil cytochrome b 91 kDa polypeptide; AltName: Full=gp91-1; AltName: Full=gp91-phox; AltName: Full=p22 phagocyte B-cytochrome
A0A6A5BR97	Adenine phosphoribosyltransferase	FDP41_001355	20526.9	26.565	52.4937	62.2107	44.2684	12.6333	3	P:nucleobase-containing small molecule metabolic process; F:transferase activity; C:cytoplasm	P:adenine salvage; F:adenine phosphoribosyltransferase activity; C:cytoplasm	RecName: Full=Adenine phosphoribosyltransferase; Short=APRT
A0A6A5BRD3	Uncharacterized protein	FDP41_005503	138490	38.4976	42.6991	26.017	34.9706	2.8	3	P:signaling; F:transferase activity; F:catalytic activity, acting on a protein; F:small molecule sensor activity	P:phosphorelay signal transduction system; P:signal transduction; P:phosphorylation; F:phosphorelay sensor kinase activity; F:transferase activity, transferring phosphorus-containing groups	RecName: Full=Signal transduction histidine-protein kinase BarA
A0A6A5BRG5	AMP-binding domain-containing protein	FDP41_004033	50483.3	74.7367	23.22	100.637	55.8964	6.1	3		no GO terms	RecName: Full=Crotonobetaine/carnitine--CoA ligase
A0A6A5BRS9	M20_dimer domain-containing protein	FDP41_004419	52431.9	181.466	196.3	203.863	193.65	8.3	3	F:hydrolase activity	P:proteolysis; F:hydrolase activity	RecName: Full=Cytosol non-specific dipeptidase; AltName: Full=Aminoacyl-histidine dipeptidase; AltName: Full=Beta-alanyl-histidine dipeptidase; AltName: Full=Carnosinase; AltName: Full=Cysteinylglycinase; AltName: Full=Peptidase D; AltName: Full=Xaa-His dipeptidase; Short=X-His dipeptidase
A0A6A5BRX1	AAA domain-containing protein	FDP41_003228	50730.9	70.6791	83.7819	57.9301	70.0028	9.1	3	P:protein catabolic process; F:hydrolase activity; F:ATP-dependent activity; C:cytoplasm	P:protein catabolic process; F:ATP binding; F:ATP hydrolysis activity; F:proteasome-activating activity; C:cytoplasm	RecName: Full=26S proteasome regulatory subunit 7; AltName: Full=26S proteasome AAA-ATPase subunit RPT1; AltName: Full=Proteasome 26S subunit ATPase 2
A0A6A5BRY1	TPR_REGION domain-containing protein	FDP41_004239	46860.7	37.1523	49.3583	20.8051	33.6645	9.76667	3	F:protein binding	F:protein binding	RecName: Full=RNA polymerase II-associated protein 3
A0A6A5BS04	Uncharacterized protein	FDP41_005016	60242.6	184.893	13.8609	136.406	70.4445	6.33333	3	F:oxidoreductase activity	F:monooxygenase activity; F:iron ion binding; F:oxidoreductase activity, acting on paired donors, with incorporation or reduction of molecular oxygen; F:heme binding	RecName: Full=Cytochrome P450 3A6; AltName: Full=CYPIIIA6; AltName: Full=Cytochrome P450-3C
A0A6A5BS41	Uncharacterized protein	FDP41_005056	41135.4	84.0219	138.299	117.968	111.086	12.5	3	F:GTPase activity	F:GTPase activity; F:GTP binding	RecName: Full=Developmentally-regulated GTP-binding protein 2; Short=DRG-2; AltName: Full=Translation factor GTPase DRG2; Short=TRAFAC GTPase DRG2
A0A6A5BS61	CobW C-terminal domain-containing protein	FDP41_004233	49025.6	20.8743	43.1438	44.4573	34.2104	8.66667	3		no GO terms	RecName: Full=COBW domain-containing protein 1; AltName: Full=Cobalamin synthase W domain-containing protein 1
A0A6A5BS78	Uncharacterized protein	FDP41_001190	131170	131.075	56.5749	77.1007	82.9979	3.7	3	F:transporter activity	F:calcium activated cation channel activity; C:membrane	RecName: Full=Calcium permeable stress-gated cation channel 1; Short=SpCSC1
A0A6A5BSB3	Proteasome subunit beta	FDP41_005126	28645.4	131.316	135.236	220.031	157.506	6.7	3	P:protein catabolic process; C:intracellular anatomical structure; C:protein-containing complex	P:proteolysis involved in cellular protein catabolic process; C:proteasome core complex	RecName: Full=Proteasome subunit beta type-4; AltName: Full=Macropain beta chain; AltName: Full=Multicatalytic endopeptidase complex beta chain; AltName: Full=Proteasome beta chain; AltName: Full=Proteasome chain 3; Flags: Precursor
A0A6A5BSB7	Ubiquitin carboxyl-terminal hydrolase	FDP41_003864	35254.4	24.5958	29.8378	48.0379	32.7897	14.3	3	P:protein catabolic process; P:protein modification process; F:hydrolase activity; F:catalytic activity, acting on a protein	P:ubiquitin-dependent protein catabolic process; P:protein deubiquitination; F:thiol-dependent deubiquitinase	RecName: Full=Ubiquitin carboxyl-terminal hydrolase BAP1; AltName: Full=BRCA1-associated protein 1
A0A6A5BSC9	Uncharacterized protein	FDP41_004005	55919.9	295.331	71.9324	174.582	154.791	5.2	3	F:catalytic activity	F:catalytic activity	RecName: Full=Ectonucleotide pyrophosphatase/phosphodiesterase family member 3; Short=E-NPP 3; AltName: Full=Phosphodiesterase I beta; Short=PD-Ibeta; AltName: Full=Phosphodiesterase I/nucleotide pyrophosphatase 3; AltName: CD_antigen=CD203c; Includes: RecName: Full=Alkaline phosphodiesterase I; Includes: RecName: Full=Nucleotide pyrophosphatase; Short=NPPase; AltName: Full=Nucleotide diphosphata…
A0A6A5BSF3	Uncharacterized protein	FDP41_003614	356485	10.358	6.87974	27.9132	12.5763	1	3		no GO terms	---NA---
A0A6A5BSJ6	Uncharacterized protein	FDP41_002994	19996.6	8.83726	53.3444	37.7989	26.1193	20.3667	3	F:calcium ion binding	F:calcium ion binding	RecName: Full=Calmodulin; Short=CaM
A0A6A5BSJ9	Uncharacterized protein	FDP41_005196	18748.3	221.14	312.817	272.599	266.171	17.7	3	P:signaling; F:GTPase activity	P:signal transduction; F:GTPase activity; F:GTP binding; C:membrane	RecName: Full=Ras-like protein 1; Flags: Precursor
A0A6A5BSN0	PH domain-containing protein	FDP41_003044	52348.6	43.7796	43.6232	45.2181	44.2012	10	3		no GO terms	RecName: Full=Cytohesin-4; AltName: Full=PH, SEC7 and coiled-coil domain-containing protein 4
A0A6A5BT18	Uncharacterized protein	FDP41_013011	34569.3	252.813	187.58	139.081	187.536	10.9	3	P:protein transport; C:integral component of membrane	P:protein transport; C:integral component of membrane	RecName: Full=Secretory carrier-associated membrane protein 1; Short=Secretory carrier membrane protein 1
A0A6A5BT42	NmrA domain-containing protein	FDP41_002871	35453.8	30.3382	50.0308	50.7577	42.551	14.1	3		no GO terms	RecName: Full=Agroclavine dehydrogenase; AltName: Full=Ergot alkaloid biosynthesis protein G
A0A6A5BTF1		FDP41_003633	36341.3	57.2496	7.59791	65.0792	30.4768	4.5	3	F:transferase activity	F:fatty acid elongase activity; C:integral component of membrane	RecName: Full=Elongation of very long chain fatty acids protein 6; AltName: Full=3-keto acyl-CoA synthase ELOVL6; AltName: Full=ELOVL fatty acid elongase 6; Short=ELOVL FA elongase 6; AltName: Full=Very long chain 3-ketoacyl-CoA synthase 6; AltName: Full=Very long chain 3-oxoacyl-CoA synthase 6
A0A6A5BTT9	W2 domain-containing protein	FDP41_003093	42556.8	65.6443	114.169	81.5492	84.8635	10.9	3	F:RNA binding; F:translation regulator activity	P:translational initiation; F:translation initiation factor activity; F:protein binding	RecName: Full=Eukaryotic translation initiation factor 5; Short=eIF-5
A0A6A5BTX2	RNA-dependent RNA polymerase	FDP41_003380	126721	17.28	40.0762	119.059	43.5242	4.1	3	F:transferase activity; F:catalytic activity, acting on RNA	F:RNA-directed 5'-3' RNA polymerase activity	RecName: Full=Probable RNA-dependent RNA polymerase 1; Short=OsRDR1
A0A6A5BTY6	Rhodanese domain-containing protein	FDP41_003153	61062.1	68.3374	96.8833	129.459	94.9904	10.6	3	F:oxidoreductase activity	P:cell redox homeostasis; F:oxidoreductase activity; F:flavin adenine dinucleotide binding	RecName: Full=Coenzyme A disulfide reductase; Short=CoA-disulfide reductase; Short=CoADR
A0A6A5BTZ3	Uncharacterized protein	FDP41_012230	23727.1	29.207	23.7876	115.189	43.0939	14.2	3	P:cellular modified amino acid metabolic process; P:sulfur compound metabolic process	P:glutathione metabolic process; F:protein binding	RecName: Full=Hematopoietic prostaglandin D synthase; Short=H-PGDS; AltName: Full=GST class-sigma; AltName: Full=Glutathione S-transferase; AltName: Full=Glutathione-dependent PGD synthase; AltName: Full=Glutathione-requiring prostaglandin D synthase; AltName: Full=Prostaglandin-H2 D-isomerase
A0A6A5BU08	ADF-H domain-containing protein	FDP41_002747	17623.2	223.661	209.739	227.516	220.171	25.9	3	P:cytoskeleton organization; F:cytoskeletal protein binding	P:negative regulation of Arp2/3 complex-mediated actin nucleation; F:actin binding; F:Arp2/3 complex binding	RecName: Full=Glia maturation factor beta; Short=GMF-beta
A0A6A5BU90	PKS_ER domain-containing protein	FDP41_012340	42280.2	60.0079	70.9695	91.687	73.0908	13.6	3	F:oxidoreductase activity	F:oxidoreductase activity; F:oxidoreductase activity, acting on the CH-CH group of donors, NAD or NADP as acceptor	RecName: Full=Prostaglandin reductase 1; Short=PRG-1; AltName: Full=15-oxoprostaglandin 13-reductase; AltName: Full=Dithiolethione-inducible gene 1 protein; Short=D3T-inducible gene 1 protein; Short=DIG-1; AltName: Full=Leukotriene B4 12-hydroxydehydrogenase; AltName: Full=NAD(P)H-dependent alkenal/one oxidoreductase
A0A6A5BUE2	Uncharacterized protein	FDP41_002847	19746.3	2399.3	656.155	2169.25	1505.92	8.6	3		no IPS match	---NA---
A0A6A5BUI6	Uncharacterized protein	FDP41_003402	21257.1	25.8606	29.5893	38.2089	30.8068	22	3		no IPS match	---NA---
A0A6A5BUJ7	Glutamate--cysteine ligase	FDP41_004478	78615.5	122.683	159.818	135.756	138.587	5.1	3	P:cellular modified amino acid metabolic process; P:sulfur compound metabolic process; F:ligase activity	P:glutathione biosynthetic process; F:catalytic activity; F:glutamate-cysteine ligase activity	RecName: Full=Glutamate--cysteine ligase; AltName: Full=Gamma-ECS; Short=GCS; AltName: Full=Gamma-glutamylcysteine synthetase
A0A6A5BUN2	Trafficking protein particle complex subunit	FDP41_002242	21253.2	48.2198	57.8007	35.608	46.2987	18.9	3	P:vesicle-mediated transport; C:protein-containing complex	P:vesicle-mediated transport; C:TRAPP complex	RecName: Full=Trafficking protein particle complex subunit 4
A0A6A5BUT0	Uncharacterized protein	FDP41_012755	106890	66.8581	60.866	57.5656	61.6449	4.1	3	C:integral component of membrane	C:integral component of membrane	RecName: Full=Xenotropic and polytropic retrovirus receptor 1 homolog
A0A6A5BV00	Uncharacterized protein	FDP41_003562	32834.6	75.3539	6.61209	383.82	57.6135	10.0333	3		no GO terms	---NA---
A0A6A5BV05	RGS domain-containing protein	FDP41_011774	85186.5	32.0279	95.9532	82.6203	63.3225	4.7	3		no GO terms	---NA---
A0A6A5BV46	UMP-CMP kinase	FDP41_004094	28061.3	98.6419	102.699	89.6662	96.847	16.8	3	P:nucleobase-containing small molecule metabolic process; F:transferase activity	P:nucleobase-containing compound metabolic process; P:'de novo' pyrimidine nucleobase biosynthetic process; P:pyrimidine nucleotide biosynthetic process; F:cytidylate kinase activity; F:ATP binding; F:uridylate kinase activity; F:nucleobase-containing compound kinase activity	RecName: Full=UMP-CMP kinase; AltName: Full=Deoxycytidylate kinase; Short=CK; Short=dCMP kinase; AltName: Full=Nucleoside-diphosphate kinase; AltName: Full=Uridine monophosphate/cytidine monophosphate kinase; Short=UMP/CMP kinase; Short=UMP/CMPK
A0A6A5BV84	ABC transporter domain-containing protein	FDP41_001519	93169.2	85.8546	71.0564	116.904	89.344	3.5	3	F:ATP binding; C:membrane	F:ATP binding; C:membrane	RecName: Full=ATP-binding cassette sub-family G member 8; AltName: Full=Sterolin-2
A0A6A5BVB1	PX domain-containing protein	FDP41_003938	87644.6	32.7795	49.6684	35.7217	38.744	5.7	3	F:lipid binding	F:phosphatidylinositol binding	---NA---
A0A6A5BVI0	Uncharacterized protein	FDP41_003347	184410	33.7331	92.9287	59.3855	57.099	2.4	3		no GO terms	---NA---
A0A6A5BVI3	Uncharacterized protein	FDP41_003270	24768.3	128.596	197.791	244.4	183.87	17.4	3	P:cellular modified amino acid metabolic process; P:sulfur compound metabolic process	P:glutathione metabolic process; F:protein binding	RecName: Full=Glutathione S-transferase
A0A6A5BVU4	Uncharacterized protein	FDP41_002930	56207.8	53.7232	55.9832	29.2094	44.4543	9.5	3	F:protein binding	F:protein binding	RecName: Full=Large proline-rich protein bag6; AltName: Full=BCL2-associated athanogene 6; AltName: Full=HLA-B-associated transcript 3
A0A6A5BVU8	Prefoldin subunit 3	FDP41_012054	23493.4	31.2484	91.6423	104.537	66.8957	13.4	3	P:protein folding; C:protein-containing complex	P:protein folding; C:prefoldin complex	RecName: Full=Probable prefoldin subunit 3
A0A6A5BWC1	Cyclin N-terminal domain-containing protein	FDP41_002414	75563.5	80.2696	87.4289	50.8	70.9071	6.7	3	P:regulation of cell cycle	P:regulation of cell cycle	RecName: Full=CDK5 and ABL1 enzyme substrate 1; AltName: Full=Interactor with CDK3 1; Short=Ik3-1
A0A6A5BWF4	Uncharacterized protein	FDP41_001314	40551	82.3305	15.3527	123.998	53.9163	11.8	3	F:oxidoreductase activity	F:oxidoreductase activity	RecName: Full=3-oxoacyl-[acyl-carrier-protein] reductase FabG; AltName: Full=3-ketoacyl-acyl carrier protein reductase; AltName: Full=Beta-Ketoacyl-acyl carrier protein reductase; AltName: Full=Beta-ketoacyl-ACP reductase
A0A6A5BWQ6	CNH domain-containing protein	FDP41_002615	104739	272.491	136.636	117.004	163.32	3.8	3	P:intracellular protein transport; P:vesicle-mediated transport	P:intracellular protein transport; P:vesicle-mediated transport; F:protein binding	RecName: Full=Transforming growth factor-beta receptor-associated protein 1; Short=TGF-beta receptor-associated protein 1; Short=TRAP-1; Short=TRAP1
A0A6A5BX01	UBA domain-containing protein	FDP41_002685	208796	17.0567	88.9976	41.6355	39.8333	1.4	3	F:protein binding	F:protein binding	RecName: Full=E3 ubiquitin-protein ligase ptr1; AltName: Full=HECT-type E3 ubiquitin transferase ptr1; AltName: Full=Poly(A)+ RNA transport protein 1
A0A6A5BX04	RanBD1 domain-containing protein	FDP41_001914	20697.1	41.8702	50.2822	51.5276	47.6928	14.1	3	P:nucleocytoplasmic transport	P:nucleocytoplasmic transport; P:intracellular transport	RecName: Full=Ran-specific GTPase-activating protein; AltName: Full=Ran-binding protein 1; Short=RanBP1
A0A6A5BXI3	Uncharacterized protein	FDP41_001695	265989	10.4194	12.5545	18.1207	13.3333	1.76667	3	P:signaling; F:molecular function regulator	P:small GTPase mediated signal transduction; F:guanyl-nucleotide exchange factor activity	RecName: Full=Ras guanine nucleotide exchange factor A; Short=Aimless; AltName: Full=RasGEF domain-containing protein A
A0A6A5BXK1	Uncharacterized protein	FDP41_002855	59778.9	63.2049	15.8011	90.1679	44.8226	7.5	3		no GO terms	---NA---
A0A6A5BXP4	C2 domain-containing protein	FDP41_001755	110703	46.0283	59.6345	41.9039	48.6324	4.1	3	P:cytoskeleton organization; F:cytoskeletal protein binding	P:actin cytoskeleton organization; F:protein binding; F:actin filament binding	RecName: Full=E3 ubiquitin-protein ligase TRIM71; AltName: Full=Protein lin-41 homolog; AltName: Full=RING-type E3 ubiquitin transferase TRIM71; AltName: Full=Tripartite motif-containing protein 71
A0A6A5BXS3	DH domain-containing protein	FDP41_010872	23786.4	52.4853	27.4335	28.2484	34.3905	17.8	3	F:molecular function regulator	F:guanyl-nucleotide exchange factor activity	RecName: Full=Guanine nucleotide exchange factor VAV3; Short=VAV-3
A0A6A5BXT2	Tubulin alpha chain	FDP41_002670	50019.5	114.616	244.609	128.029	153.112	8.9	3	F:GTPase activity; F:structural molecule activity; C:cytoskeleton	P:microtubule-based process; F:GTPase activity; F:structural constituent of cytoskeleton; F:GTP binding; C:microtubule	RecName: Full=Tubulin alpha chain
A0A6A5BXT3	Uncharacterized protein	FDP41_011938	39052.1	122.855	96.3923	212.568	136.033	14.9	3	F:hydrolase activity; F:catalytic activity, acting on a protein	P:proteolysis; F:cysteine-type peptidase activity	RecName: Full=Cysteine proteinase 1; Flags: Precursor
A0A6A5BY85	Coatomer subunit gamma	FDP41_002840	101628	58.6342	83.1434	63.0894	67.5012	3.9	3	P:intracellular protein transport; P:vesicle-mediated transport; F:structural molecule activity; C:Golgi apparatus; C:cytoplasmic vesicle; C:protein-containing complex	P:intracellular protein transport; P:vesicle-mediated transport; F:structural molecule activity; C:membrane coat; C:COPI vesicle coat	RecName: Full=Coatomer subunit gamma-2; AltName: Full=Gamma-2-coat protein; Short=Gamma-2-COP
A0A6A5BYB5	Uncharacterized protein	FDP41_003241	14830	132.276	76.6172	80.251	93.344	34.1	3	F:structural molecule activity; C:ribosome	P:translation; F:structural constituent of ribosome; C:ribosome	RecName: Full=60S ribosomal protein L35a
A0A6A5BYT3	AAA domain-containing protein	FDP41_001928	35385.3	150.819	190.626	141.862	159.772	14.6	3	P:protein catabolic process; F:hydrolase activity; F:ATP-dependent activity; C:cytoplasm	P:protein catabolic process; F:ATP binding; F:ATP hydrolysis activity; F:proteasome-activating activity; C:cytoplasm	RecName: Full=Proteasome-activating nucleotidase; Short=PAN; AltName: Full=Proteasomal ATPase; AltName: Full=Proteasome regulatory ATPase; AltName: Full=Proteasome regulatory particle
A0A6A5BYX8	Ntox11 domain-containing protein	FDP41_001850	60279.3	60.6398	95.1372	53.2064	67.4565	7	3		no GO terms	---NA---
A0A6A5BZ24	Ras-GAP domain-containing protein	FDP41_011457	105383	45.8431	43.4965	36.9876	41.9367	3.9	3	P:signaling	P:signal transduction; P:regulation of GTPase activity	RecName: Full=RAS protein activator like-3
A0A6A5BZ92	BPI2 domain-containing protein	FDP41_001035	59535.9	375.148	94.7046	120.389	162.325	4.5	3	F:lipid binding	F:lipid binding	RecName: Full=Putative BPI/LBP family protein At1g04970; Flags: Precursor
A0A6A5BZB5	F-box domain-containing protein	FDP41_002824	38149.8	182.825	308.544	223.531	232.754	11.8	3	P:signaling; F:GTPase activity	P:small GTPase mediated signal transduction; F:GTPase activity; F:protein binding; F:GTP binding	RecName: Full=Cell division control protein 42 homolog; Flags: Precursor
A0A6A5BZE8	Protein kinase domain-containing protein	FDP41_001085	87517	28.6555	11.424	44.5277	24.4279	6.8	3	P:protein modification process; F:transferase activity; F:catalytic activity, acting on a protein	P:protein phosphorylation; F:protein kinase activity; F:ATP binding	RecName: Full=Probable serine/threonine-protein kinase drkB; AltName: Full=Receptor-like kinase 2; AltName: Full=Receptor-like kinase B; AltName: Full=Vesicle-associated receptor tyrosine kinase-like protein 2; Flags: Precursor
A0A6A5BZK3	Uncharacterized protein	FDP41_002080	47912.4	97.2383	59.4465	63.9774	71.7789	10.1	3		no GO terms	---NA---
A0A6A5BZP8	Smr domain-containing protein	FDP41_000957	36267.4	51.2916	72.501	53.7901	58.4832	9.2	3	F:RNA binding	F:nucleic acid binding; F:RNA binding	RecName: Full=Smr domain-containing protein C11H11.03c
A0A6A5BZQ2	Uncharacterized protein	FDP41_001224	56176.9	99.4536	58.8958	74.6462	75.8992	7.3	3		no GO terms	---NA---
A0A6A5BZW2	Uncharacterized protein	FDP41_012734	32991.2	37.8084	22.5064	25.3744	27.846	15.8	3		no GO terms	---NA---
A0A6A5BZX9	Uncharacterized protein	FDP41_010766	61673.2	76.5322	70.0556	66.1048	70.7685	5.9	3	F:protein binding	F:protein binding	RecName: Full=Trafficking protein particle complex subunit 12; AltName: Full=Tetratricopeptide repeat protein 15; Short=TPR repeat protein 15; Short=TTC-15; AltName: Full=Trafficking of membranes and mitosis
A0A6A5C038	Uncharacterized protein	FDP41_002429	17080.7	57.3214	52.8707	46.2316	51.9386	11.3	3	F:structural molecule activity; C:ribosome	P:translation; F:structural constituent of ribosome; C:ribosome	RecName: Full=40S ribosomal protein S19
A0A6A5C099	Uncharacterized protein	FDP41_012904	21184.5	67.0868	71.6408	60.7002	66.3227	10.2	3		no IPS match	---NA---
A0A6A5C0C7	Uncharacterized protein	FDP41_013575	35913.3	166.918	228.565	279.267	220.045	15.2	3	F:oxidoreductase activity	F:oxidoreductase activity	RecName: Full=WW domain-containing oxidoreductase
A0A6A5C0G2	ZZ-type domain-containing protein	FDP41_001731	49070.3	1059.47	468.665	1531.85	912.829	7.56667	3	F:protein binding; F:zinc ion binding	F:protein binding; F:zinc ion binding	RecName: Full=E3 ubiquitin-protein ligase KCMF1; AltName: Full=RING-type E3 ubiquitin transferase KCMF1
A0A6A5C0I3	ANK_REP_REGION domain-containing protein	FDP41_007858	76293.9	33.6056	58.835	24.9088	36.655	3.8	3	F:protein binding; F:metal ion binding	F:protein binding; F:metal ion binding	RecName: Full=Serine/threonine-protein phosphatase 6 regulatory ankyrin repeat subunit C; Short=PP6-ARS-C; Short=Serine/threonine-protein phosphatase 6 regulatory subunit ARS-C
A0A6A5C154	Uncharacterized protein	FDP41_013164	125269	38.1621	36.8542	37.739	37.5812	3.5	3	P:signaling	P:signal transduction; F:protein binding	RecName: Full=N-chimaerin; AltName: Full=A-chimaerin; AltName: Full=Alpha-chimerin; AltName: Full=N-chimerin; Short=NC; AltName: Full=Rho GTPase-activating protein 2
A0A6A5C157	RGS domain-containing protein	FDP41_001608	91299.6	53.4823	93.5414	49.6975	62.8806	3.9	3		no GO terms	---NA---
A0A6A5C168	Uncharacterized protein	FDP41_013184	70606.1	81.2746	94.7143	85.2296	86.8934	6.2	3	P:carbohydrate metabolic process; F:isomerase activity	P:carbohydrate metabolic process; P:organic substance metabolic process; F:intramolecular transferase activity, phosphotransferases	RecName: Full=Phosphoglucomutase; Short=PGM; AltName: Full=Alpha-phosphoglucomutase; AltName: Full=Glucose phosphomutase
A0A6A5C1A7	Uncharacterized protein	FDP41_013055	97288	34.8868	25.4083	43.7937	33.8597	6.3	3		no IPS match	---NA---
A0A6A5C1M9	Protein kinase domain-containing protein	FDP41_007510	40736.6	76.0924	47.9816	105.113	72.6704	11.1	3	P:protein modification process; F:transferase activity; F:catalytic activity, acting on a protein	P:protein phosphorylation; F:protein kinase activity; F:protein serine/threonine kinase activity; F:ATP binding	RecName: Full=Casein kinase II subunit alpha; Short=CK II alpha
A0A6A5C1N1	Uncharacterized protein	FDP41_010402	160330	65.427	59.2871	23.6542	45.1033	2.5	3	F:nucleotide binding	F:nucleotide binding	RecName: Full=Transmembrane protein 94
A0A6A5C1S2	Uncharacterized protein	FDP41_012273	16230.8	207.265	226.357	150.908	192.019	29.3	3	F:structural molecule activity; C:ribosome	P:translation; F:structural constituent of ribosome; C:ribosome	RecName: Full=40S ribosomal protein S14
A0A6A5C200	PLCXc domain-containing protein	FDP41_010492	58266.3	38.8111	78.2443	76.6209	61.5062	9	3	P:lipid metabolic process; F:hydrolase activity	P:lipid metabolic process; F:phosphoric diester hydrolase activity	RecName: Full=PI-PLC X domain-containing protein 3
A0A6A5C246	Uncharacterized protein	FDP41_013097	103098	58.7729	61.7542	101.685	71.7298	4.2	3	P:carbohydrate metabolic process; F:hydrolase activity	P:carbohydrate metabolic process; F:catalytic activity; F:hydrolase activity, hydrolyzing O-glycosyl compounds; F:carbohydrate binding	RecName: Full=Lysosomal alpha-glucosidase; AltName: Full=Acid maltase; Flags: Precursor
A0A6A5C2J0	P-type phospholipid transporter	FDP41_013247	52462	81.4369	89.5892	93.4538	88.0153	8.63333	3	F:transporter activity; F:hydrolase activity; F:ATP-dependent activity	F:transporter activity; F:ATP binding; F:ATP hydrolysis activity; C:integral component of membrane	RecName: Full=Phospholipid-transporting ATPase IH; AltName: Full=ATPase IS; AltName: Full=ATPase class VI type 11A; AltName: Full=P4-ATPase flippase complex alpha subunit ATP11A
A0A6A5C2J4	Uncharacterized protein	FDP41_001802	322992	55.0267	142.556	66.8535	80.6419	1.4	3	P:transmembrane transport; F:transporter activity	P:calcium ion transmembrane transport; F:calcium channel activity; C:membrane	RecName: Full=Inositol 1,4,5-trisphosphate receptor type 3; AltName: Full=IP3 receptor isoform 3; Short=IP3R 3; Short=InsP3R3; AltName: Full=Type 3 inositol 1,4,5-trisphosphate receptor; Short=Type 3 InsP3 receptor
A0A6A5C2V7	Uncharacterized protein	FDP41_001267	30770.7	34.8114	117.509	52.2445	59.7876	17	3	P:signaling; F:GTPase activity	P:small GTPase mediated signal transduction; F:GTPase activity; F:GTP binding	RecName: Full=Cell division control protein 42 homolog; AltName: Full=G25K GTP-binding protein; Flags: Precursor
A0A6A5C2V9	S-(hydroxymethyl)glutathione dehydrogenase	FDP41_007612	41240.4	19.3023	32.6576	35.0961	28.0727	7.7	3	P:generation of precursor metabolites and energy; F:oxidoreductase activity	P:ethanol oxidation; F:zinc ion binding; F:S-(hydroxymethyl)glutathione dehydrogenase activity	RecName: Full=Alcohol dehydrogenase class-3; AltName: Full=Alcohol dehydrogenase class-III; AltName: Full=Glutathione-dependent formaldehyde dehydrogenase; Short=FALDH; Short=FDH; Short=GSH-FDH; AltName: Full=S-(hydroxymethyl)glutathione dehydrogenase
A0A6A5C2X1	Uncharacterized protein	FDP41_001287	49121	219.834	34.1352	164.192	107.205	10.2667	3	F:molecular function regulator	F:guanyl-nucleotide exchange factor activity; F:protein binding	---NA---
A0A6A5C3G4	CRAL-TRIO domain-containing protein	FDP41_007822	37386.2	53.4806	165.041	106.306	97.8998	11.5	3		no GO terms	RecName: Full=SEC14 cytosolic factor; AltName: Full=Phosphatidylinositol/phosphatidylcholine transfer protein; Short=PI/PC TP
A0A6A5C3H3	Uncharacterized protein	FDP41_011216	254058	81.1149	129.215	81.8221	95.0082	1.6	3	P:protein modification process; F:transferase activity; F:catalytic activity, acting on a protein	P:protein phosphorylation; F:protein kinase activity; F:ATP binding	RecName: Full=Teneurin-3; Short=Ten-3; AltName: Full=Protein Odd Oz/ten-m homolog 3; AltName: Full=Tenascin-M3; Short=Ten-m3; AltName: Full=Teneurin transmembrane protein 3
A0A6A5C3S7	Uncharacterized protein	FDP41_007932	79567.3	60.8815	26.1184	63.1868	46.4893	5.76667	3	F:protein binding	F:protein binding	---NA---
A0A6A5C3T5	Ribosomal_L18e/L15P domain-containing protein	FDP41_001112	21723.5	206.365	261.533	229.542	231.388	20.5	3	F:structural molecule activity; C:ribosome	P:translation; F:structural constituent of ribosome; C:ribosome	RecName: Full=60S ribosomal protein L18
A0A6A5C3T7	Uncharacterized protein	FDP41_012398	71461.8	123.017	44.5571	118.311	86.5572	5.5	3		no GO terms	---NA---
A0A6A5C3X0	Uncharacterized protein	FDP41_001152	13341.8	36.4757	13.9811	91.1777	35.9593	22.6	3		no GO terms	RecName: Full=UPF0382 inner membrane protein YgdD
A0A6A5C445	Uncharacterized protein	FDP41_013113	66219	30.8379	15.9362	13.5293	18.8039	5.83333	3	P:protein folding; C:endoplasmic reticulum	P:protein folding; F:calcium ion binding; F:protein binding; F:unfolded protein binding; C:endoplasmic reticulum	RecName: Full=Calnexin homolog; Flags: Precursor
A0A6A5C4C1	Uncharacterized protein	FDP41_012279	51353.8	122.863	146.816	63.9624	104.883	6.6	3	F:cytoskeletal protein binding	F:actin binding	---NA---
A0A6A5C4I9	Uncharacterized protein	FDP41_013271	120013	104.554	22.8914	97.6401	61.5952	3.7	3		no GO terms	RecName: Full=Endosome/lysosome-associated apoptosis and autophagy regulator 1; AltName: Full=Estrogen-induced gene 121 protein; Flags: Precursor
A0A6A5C4R0	PepX_C domain-containing protein	FDP41_011952	78718.7	39.5876	6.68534	62.1382	25.43	3.73333	3	F:hydrolase activity; F:catalytic activity, acting on a protein	F:dipeptidyl-peptidase activity; F:hydrolase activity	RecName: Full=Xaa-Pro dipeptidyl-peptidase; AltName: Full=X-Pro dipeptidyl-peptidase; AltName: Full=X-prolyl-dipeptidyl aminopeptidase; Short=X-PDAP
A0A6A5C4S1	Uncharacterized protein	FDP41_011962	64627	352.722	98.6452	183.289	185.445	6.26667	3	C:integral component of membrane	C:integral component of membrane	RecName: Full=Membrane protein PTM1; Flags: Precursor
A0A6A5C536	Uncharacterized protein	FDP41_010845	39114.1	32.6059	19.7413	9.33819	18.1821	11.3	3	P:transmembrane transport; F:transporter activity	P:metal ion transport; P:transmembrane transport; F:metal ion transmembrane transporter activity; C:membrane	RecName: Full=Zinc transporter ZIP1; AltName: Full=Solute carrier family 39 member 1; AltName: Full=Zrt- and Irt-like protein 1; Short=ZIP-1
A0A6A5C5D5	Uncharacterized protein	FDP41_000406	23207.4	51.7822	154.762	77.3392	85.2605	21.1	3	P:signaling; F:GTPase activity	P:signal transduction; F:GTPase activity; F:GTP binding; C:membrane	RecName: Full=Ras-related protein Rap-1b; Flags: Precursor
A0A6A5C5N7	Uncharacterized protein	FDP41_013122	40897.4	41.6123	137.001	163.05	97.5936	6	3		no GO terms	---NA---
A0A6A5C5X8	Uncharacterized protein	FDP41_000596	17033.1	252.495	143.684	8010.5	662.381	13	3		no IPS match	---NA---
A0A6A5C654	AP complex subunit sigma	FDP41_013282	16999.7	84.2844	33.3074	154.627	75.7167	15.5	3	P:vesicle-mediated transport; F:molecular adaptor activity; C:plasma membrane; C:cytoplasmic vesicle; C:protein-containing complex	P:protein transport; P:vesicle-mediated transport; P:clathrin-dependent endocytosis; F:clathrin adaptor activity; C:AP-2 adaptor complex	RecName: Full=AP-2 complex subunit sigma; AltName: Full=Adaptin small chain; AltName: Full=Clathrin assembly protein 2 sigma small chain; AltName: Full=Sigma2-adaptin
A0A6A5C675	RHOMBOID-like protein	FDP41_010321	41343.1	72.759	123.79	47.121	75.1501	12.1	3	F:hydrolase activity; F:catalytic activity, acting on a protein	P:proteolysis; F:serine-type endopeptidase activity; C:integral component of membrane	RecName: Full=Inactive rhomboid protein 1; Short=iRhom1; AltName: Full=Rhomboid family member 1
A0A6A5C6A9	VPS10 domain-containing protein	FDP41_011302	96264.7	145.718	38.0045	139.298	91.7131	4.4	3	C:integral component of membrane	C:integral component of membrane	RecName: Full=Vacuolar protein sorting/targeting protein 10; AltName: Full=Carboxypeptidase Y receptor; Short=CPY receptor; AltName: Full=Sortilin VPS10; AltName: Full=Vacuolar carboxypeptidase sorting receptor VPS10; Flags: Precursor
A0A6A5C6B9	Tyrosine--tRNA ligase	FDP41_011561	45617.3	64.5523	71.1832	70.8124	68.7806	11.3	3	P:tRNA metabolic process; P:cellular amino acid metabolic process; F:ligase activity; F:catalytic activity, acting on RNA	P:tRNA aminoacylation for protein translation; F:nucleotide binding; F:aminoacyl-tRNA ligase activity; F:tyrosine-tRNA ligase activity; F:ATP binding	RecName: Full=Tyrosine--tRNA ligase; AltName: Full=Tyrosyl-tRNA synthetase; Short=TyrRS
A0A6A5C6K8	Protein transport protein SEC23	FDP41_011412	85524.9	122.673	142.926	131.593	132.139	7.3	3	P:intracellular protein transport; P:vesicle-mediated transport; P:membrane organization; C:cytoplasmic vesicle; C:protein-containing complex	P:intracellular protein transport; P:endoplasmic reticulum to Golgi vesicle-mediated transport; P:COPII-coated vesicle budding; F:zinc ion binding; C:COPII vesicle coat	RecName: Full=Protein transport protein SEC23
A0A6A5C6T4	Ribosomal protein L15	FDP41_012065	23697.6	204.851	178.529	179.395	187.206	19.2	3	F:structural molecule activity; C:ribosome	P:translation; F:structural constituent of ribosome; C:ribosome	RecName: Full=60S ribosomal protein L15
A0A6A5C7C0	V-type proton ATPase subunit G	FDP41_011324	9448.75	34.052	26.9448	36.025	32.0928	45.7	3	P:transmembrane transport; F:transporter activity; F:ATP-dependent activity; C:vacuole; C:protein-containing complex	P:proton transmembrane transport; F:proton-transporting ATPase activity, rotational mechanism; C:vacuolar proton-transporting V-type ATPase complex	---NA---
A0A6A5C7F4	40S ribosomal protein S8	FDP41_012357	19352.7	81.6871	72.3016	47.3885	65.4121	24.3	3	F:structural molecule activity; C:ribosome	P:translation; F:structural constituent of ribosome; C:ribosome	RecName: Full=40S ribosomal protein S8
A0A6A5C839	PX domain-containing protein	FDP41_011060	30583.1	45.8174	83.3289	39.1811	53.0845	11.8	3	F:lipid binding	F:phosphatidylinositol binding	---NA---
A0A6A5C893	Uncharacterized protein	FDP41_012146	29045.1	198.084	410.256	256.723	275.29	19	3	P:cellular modified amino acid metabolic process; P:sulfur compound metabolic process	P:glutathione metabolic process; F:protein binding	RecName: Full=Glutathione S-transferase A; Short=GST-A; AltName: Full=GST class-theta
A0A6A5C8B1	RGS domain-containing protein	FDP41_011849	66394.5	68.9798	102.718	71.1107	79.5734	7.3	3		no GO terms	---NA---
A0A6A5C8J5	Uncharacterized protein	FDP41_011941	26561.8	16.4688	32.2733	14.774	19.8762	16.9	3		no GO terms	RecName: Full=MOB kinase activator 3A; AltName: Full=Mob1 homolog 2A; AltName: Full=Mps one binder kinase activator-like 2A
A0A6A5C8K6	Uncharacterized protein	FDP41_012382	63155	163.586	51.6344	80.0775	87.7806	7.83333	3		no IPS match	---NA---
A0A6A5C8X0	Uncharacterized protein	FDP41_012386	42888.6	98.2139	11.2837	165.579	56.8256	7.03333	3	F:antioxidant activity; F:oxidoreductase activity	F:peroxidase activity; F:heme binding	RecName: Full=Dye-decolorizing peroxidase YfeX
A0A6A5C955	Uncharacterized protein	FDP41_011200	18778.8	1418.85	995.547	496.117	888.235	19.8	3	F:calcium ion binding	F:calcium ion binding	RecName: Full=Calcium-binding protein P
A0A6A5C963	Uncharacterized protein	FDP41_011042	44251.2	530.401	32.5781	282.337	169.603	6.7	3	C:integral component of membrane	C:integral component of membrane	RecName: Full=Progestin and adipoQ receptor family member 3; AltName: Full=Progestin and adipoQ receptor family member III; AltName: Full=Raf kinase trapping to Golgi; Short=RKTG
A0A6A5C9C4	Uncharacterized protein	FDP41_011750	40648.7	103.82	197.778	250.374	172.59	10.9	3	F:cytoskeletal protein binding	F:actin binding	---NA---
A0A6A5C9E4	Kinesin motor domain-containing protein	FDP41_011836	151425	89.1633	55.3548	36.1543	56.299	2.8	3	P:microtubule-based movement; F:cytoskeletal motor activity; F:cytoskeletal protein binding; F:ATP-dependent activity	P:microtubule-based movement; F:microtubule motor activity; F:protein binding; F:ATP binding; F:microtubule binding	RecName: Full=Kinesin-like protein unc-104
A0A6A5C9F7	Uncharacterized protein	FDP41_007716	27973.8	59.6074	101.698	315.132	124.08	12.2	3		no GO terms	RecName: Full=MOB kinase activator 1A; AltName: Full=Mob1 homolog 1B; AltName: Full=Mps one binder kinase activator-like 1B
A0A6A5C9N2	Uncharacterized protein	FDP41_010309	47938.1	71.1408	128.501	100.436	97.1937	7.9	3	F:lipid binding	F:lipid binding	RecName: Full=Oxysterol-binding protein-related protein 3; Short=ORP-3; Short=OSBP-related protein 3
A0A6A5C9U4	Uncharacterized protein	FDP41_011996	43055.6	121.717	223.373	188.914	172.537	6.7	3	F:cytoskeletal protein binding	F:actin filament binding	RecName: Full=Gelsolin; AltName: Full=Actin-depolymerizing factor; Short=ADF; AltName: Full=Brevin; Flags: Precursor
A0A6A5CAC2		FDP41_011674	45649.4	64.5523	71.1832	70.8124	68.7806	11.3	3	P:tRNA metabolic process; P:cellular amino acid metabolic process; F:ligase activity; F:catalytic activity, acting on RNA	P:tRNA aminoacylation for protein translation; F:nucleotide binding; F:aminoacyl-tRNA ligase activity; F:tyrosine-tRNA ligase activity; F:ATP binding	RecName: Full=Tyrosine--tRNA ligase; AltName: Full=Tyrosyl-tRNA synthetase; Short=TyrRS
A0A6A5CAI1	Uncharacterized protein	FDP41_011578	21460.8	303.577	172.843	151.768	199.695	15.9667	3	F:GTPase activity	P:protein transport; F:GTPase activity; F:GTP binding	RecName: Full=ADP-ribosylation factor-like protein 8B
A0A6A5CAZ2	LysM domain-containing protein	FDP41_007639	41129.7	16.3723	8.23848	10.764	11.3234	6	3		no GO terms	---NA---
A0A6A5CBC1	Uncharacterized protein	FDP41_011489	51002.5	29.6048	70.189	47.0024	46.0522	9.7	3	P:signaling; P:protein modification process; F:transferase activity; F:catalytic activity, acting on a protein	P:protein phosphorylation; P:signal transduction; F:protein kinase activity; F:ATP binding	RecName: Full=Serine/threonine-protein kinase 4; Contains: RecName: Full=Serine/threonine-protein kinase 4 37kDa subunit; Short=MST1/N; Contains: RecName: Full=Serine/threonine-protein kinase 4 18kDa subunit; Short=MST1/C
A0A6A5CBD0	Uncharacterized protein	FDP41_007519	57646.1	88.9467	133.961	63.6315	91.1857	7.8	3	P:protein modification process; F:transferase activity; F:catalytic activity, acting on a protein	P:protein phosphorylation; F:protein kinase activity; F:ATP binding	RecName: Full=Mitogen-activated protein kinase HOG1; Short=MAP kinase HOG1
A0A6A5CBD3	Uncharacterized protein	FDP41_007799	43676.7	240.598	174.442	289.958	230.017	9.2	3		no GO terms	RecName: Full=Thiaminase-1; AltName: Full=Thiaminase I; AltName: Full=Thiamine pyridinylase; Flags: Precursor
A0A6A5CBE9	Uncharacterized protein	FDP41_007539	21669.9	148.126	228.569	471.766	251.84	21.2	3		no IPS match	---NA---
A0A6A5CBL7	Thioredoxin domain-containing protein	FDP41_011589	16887.9	349.46	254.138	143.006	233.314	17.1	3		no GO terms	RecName: Full=Protein disulfide-isomerase; Short=PDI; AltName: Full=Cellular thyroid hormone-binding protein; AltName: Full=Prolyl 4-hydroxylase subunit beta; AltName: Full=p55; Flags: Precursor
A0A6A5CBV0	Uncharacterized protein	FDP41_010794	108210	156.312	319.511	159.916	199.89	3.3	3		no GO terms	---NA---
A0A6A5CCD6	Uncharacterized protein	FDP41_000651	46776	68.8535	87.0033	65.8894	73.3544	6.7	3		no GO terms	---NA---
A0A6A5CCP1	RGS domain-containing protein	FDP41_010435	99498.9	77.9404	117.293	96.8132	96.0116	4.2	3		no GO terms	---NA---
A0A6A5CD13	GOLD domain-containing protein	FDP41_000011	25514.1	54.1972	19.1799	73.9244	42.5145	9.2	3		no GO terms	RecName: Full=Transmembrane emp24 domain-containing protein eca; Flags: Precursor
A0A6A5CD17	Uncharacterized protein	FDP41_010493	98862.7	41.2591	10.3088	15.6995	18.8309	2.2	3		no GO terms	---NA---
A0A6A5CD18	Tr-type G domain-containing protein	FDP41_010310	50565.2	103.872	108.785	77.396	95.6305	10.5	3	F:GTPase activity	F:GTPase activity; F:GTP binding	RecName: Full=Eukaryotic peptide chain release factor GTP-binding subunit; AltName: Full=ERF-3; Short=ERF3; AltName: Full=ERF2; AltName: Full=Polypeptide release factor 3; AltName: Full=Translation release factor 3
A0A6A5CD21	Uncharacterized protein	FDP41_000353	38978.7	702.663	636.711	468.372	593.964	12.7	3	C:membrane	C:membrane	RecName: Full=Cell cycle control protein 50A; AltName: Full=P4-ATPase flippase complex beta subunit TMEM30A; AltName: Full=Transmembrane protein 30A
A0A6A5CD31	Uncharacterized protein	FDP41_000363	101307	30.3983	41.4419	34.8377	35.2733	4.9	3	F:hydrolase activity	F:deaminase activity	RecName: Full=Adenosine deaminase; AltName: Full=Adenosine aminohydrolase
A0A6A5CD65	Carboxypeptidase Q	FDP41_010615	53731.7	79.9768	52.6563	127.104	81.194	7.3	3	F:hydrolase activity; F:catalytic activity, acting on a protein	F:metallodipeptidase activity	RecName: Full=Carboxypeptidase Q; AltName: Full=Plasma glutamate carboxypeptidase; Flags: Precursor
A0A6A5CD86	Uncharacterized protein	FDP41_000423	54499.4	60.4698	43.0473	47.4148	49.7889	9	3		no GO terms	---NA---
A0A6A5CDF1	Uncharacterized protein	FDP41_010613	31301.5	99.93	217.971	203.087	164.157	15.7	3		no GO terms	---NA---
A0A6A5CDN3	Uncharacterized protein	FDP41_000583	58821.5	205.411	38.08	310.61	134.435	7.8	3		no GO terms	---NA---
A0A6A5CDU8	Rho-GAP domain-containing protein	FDP41_000653	111829	31.6141	29.1426	22.8069	27.5947	4	3	P:signaling	P:signal transduction	RecName: Full=SH3 domain-binding protein 1
A0A6A5CEW2	Serine/threonine-protein phosphatase 2A 55 kDa regulatory subunit B	FDP41_000173	49489.7	16.8446	26.8159	27.1761	23.0682	10.9	3	F:molecular function regulator; C:protein-containing complex	F:protein binding; F:protein phosphatase regulator activity; C:protein phosphatase type 2A complex	RecName: Full=Serine/threonine-protein phosphatase 2A 55 kDa regulatory subunit B beta isoform; AltName: Full=PP2A subunit B isoform B55-beta; AltName: Full=PP2A subunit B isoform PR55-beta; AltName: Full=PP2A subunit B isoform R2-beta; AltName: Full=PP2A subunit B isoform beta
A0A6A5CEZ9	Uncharacterized protein	FDP41_007770	56239.6	484.03	243.779	685.536	432.48	8.4	3	F:hydrolase activity; F:catalytic activity, acting on a protein	P:proteolysis; F:serine-type peptidase activity	RecName: Full=Dipeptidyl peptidase 2; AltName: Full=Dipeptidyl aminopeptidase II; AltName: Full=Dipeptidyl peptidase 7; AltName: Full=Dipeptidyl peptidase II; Short=DPP II; AltName: Full=Quiescent cell proline dipeptidase; Flags: Precursor
A0A6A5CFL6	Calreticulin	FDP41_008004	47258.7	228.845	86.0085	441.51	205.593	11	3	P:protein folding; C:endoplasmic reticulum	P:protein folding; F:calcium ion binding; F:protein binding; F:unfolded protein binding; C:endoplasmic reticulum	RecName: Full=Calreticulin; Flags: Precursor
A0A6A5CG82	Uncharacterized protein	FDP41_007442	38274.7	48.023	40.6407	38.9594	42.365	10.1	3	F:catalytic activity	F:catalytic activity	RecName: Full=Uncharacterized protein YisK
A0A6A5CGI0	Uncharacterized protein	FDP41_000308	52937.7	158.466	195.185	236.569	194.14	7.1	3	C:integral component of membrane	C:integral component of membrane	---NA---
A0A6A5CGJ5	Uncharacterized protein	FDP41_000294	48050.6	108.996	10.315	85.7408	45.8518	7.26667	3		no GO terms	---NA---
A0A6A5CHM4	Guanylate cyclase domain-containing protein	FDP41_000039	130092	33.1077	71.3069	13.4566	31.6712	2.3	3	P:signaling; P:nucleobase-containing small molecule metabolic process	P:cyclic nucleotide biosynthetic process; P:intracellular signal transduction	RecName: Full=Adenylate cyclase, terminal-differentiation specific; AltName: Full=ACB; AltName: Full=ATP pyrophosphate-lyase; AltName: Full=Adenylyl cyclase
A0A6A5CHR5	Uncharacterized protein	FDP41_000744	57714.5	139.004	47.9315	111.486	90.5642	7.2	3	P:lipid metabolic process; F:hydrolase activity	P:sphingolipid metabolic process; F:glucosylceramidase activity	RecName: Full=Lysosomal acid glucosylceramidase; AltName: Full=Acid beta-glucosidase; AltName: Full=Beta-glucocerebrosidase; AltName: Full=Cholesterol glucosyltransferase; Short=SGTase; AltName: Full=Cholesteryl-beta-glucosidase; AltName: Full=D-glucosyl-N-acylsphingosine glucohydrolase; Flags: Precursor
A0A6A5CHZ1	Uncharacterized protein	FDP41_000824	111644	91.9221	29.7117	14.9018	34.3977	3.8	3	P:transmembrane transport; F:transporter activity	P:transmembrane transport; F:transmembrane transporter activity	RecName: Full=Sucrose transport protein SUT1; AltName: Full=Sucrose permease 1; AltName: Full=Sucrose transporter 1; Short=OsSUT1; AltName: Full=Sucrose-proton symporter 1
A0A6A5CIL4	Uncharacterized protein	FDP41_000184	11280.9	147.644	196.977	202.291	180.525	46.4	3		no GO terms	---NA---
A0A6A5CIU7	Clat_adaptor_s domain-containing protein	FDP41_000274	59963	344.139	33.4506	130.564	114.548	4.96667	3	P:transmembrane transport	P:transmembrane transport	RecName: Full=Mitochondrial folate transporter/carrier; AltName: Full=Solute carrier family 25 member 32
A0A2H4A315	Peptidylprolyl isomerase	FDP41_012078	13159	366.88	210.299	225.762	259.221	23.5	2	F:isomerase activity; F:catalytic activity, acting on a protein	F:peptidyl-prolyl cis-trans isomerase activity	RecName: Full=FK506-binding protein 1; Short=FKBP; AltName: Full=Peptidyl-prolyl cis-trans isomerase; Short=PPIase; AltName: Full=Rapamycin-binding protein
A0A2P1N6T0	Syntaxin-PMd	FDP41_009251	47056.4	325.799	186.828	102.746	184.241	7.5	2	P:vesicle-mediated transport	P:vesicle-mediated transport; C:membrane	---NA---
A0A6A5ATY7	Uncharacterized protein	FDP41_010026	23229.2	40.9264	69.8288	68.5454	58.0772	12.2	2	F:GTPase activity	F:GTPase activity; F:GTP binding	RecName: Full=Ras-related protein Rab-8A; Flags: Precursor
A0A6A5AVK4	Uncharacterized protein	FDP41_009779	488566	25.8857	20.1286	18.5879	21.3158	0.7	2	F:protein binding	F:protein binding	RecName: Full=Auxin transport protein BIG; AltName: Full=Protein ATTENUATED SHADE AVOIDANCE 1; AltName: Full=Protein CORYMBOSA1; AltName: Full=Protein DARK OVER-EXPRESSION OF CAB 1; AltName: Full=Protein LOW PHOSPHATE-RESISTANT ROOT 1; AltName: Full=Protein TRANSPORT INHIBITOR RESPONSE 3; AltName: Full=Protein UMBRELLA 1
A0A6A5AXI2	Uncharacterized protein	FDP41_009316	22588.7	139	153.727	98.8998	128.328	8.7	2	F:GTPase activity	F:GTPase activity; F:GTP binding	RecName: Full=Ras-related protein Rab-21; Flags: Precursor
A0A6A5AZZ0	RGS domain-containing protein	FDP41_009112	50223.8	233.938	161.504	144.834	176.219	4.6	2		no GO terms	---NA---
A0A6A5B2F4	Uncharacterized protein	FDP41_009320	35775.7	54.0498	43.5265	60.2444	52.138	7.1	2		no IPS match	---NA---
A0A6A5B3D9	DH domain-containing protein	FDP41_008217	114391	34.7231	26.1251	26.1226	28.7231	2.4	2	F:molecular function regulator	F:guanyl-nucleotide exchange factor activity	RecName: Full=FYVE, RhoGEF and PH domain-containing protein 4; AltName: Full=Actin filament-binding protein frabin; AltName: Full=FGD1-related F-actin-binding protein
A0A6A5B4X9	AAA domain-containing protein	FDP41_008641	48555.4	176.525	111.681	85.7923	119.146	8.8	2	P:protein catabolic process; F:hydrolase activity; F:ATP-dependent activity; C:cytoplasm	P:protein catabolic process; F:ATP binding; F:ATP hydrolysis activity; F:proteasome-activating activity; C:cytoplasm	RecName: Full=26S proteasome regulatory subunit 6B homolog
A0A6A5B5S1	ADP/ATP translocase	FDP41_008374	34243.4	129.514	27.6597	44.8099	54.3474	7.3	2	P:transmembrane transport; F:transporter activity; C:mitochondrion	P:transmembrane transport; P:mitochondrial ADP transmembrane transport; P:mitochondrial ATP transmembrane transport; F:ATP:ADP antiporter activity; C:mitochondrial inner membrane	RecName: Full=ADP/ATP translocase 2; AltName: Full=ADP,ATP carrier protein 2; AltName: Full=Adenine nucleotide translocator 2; Short=ANT 2; AltName: Full=Solute carrier family 25 member 5; Contains: RecName: Full=ADP/ATP translocase 2, N-terminally processed
A0A6A5B6E3	Uncharacterized protein	FDP41_006753	71517.3	83.5055	31.8864	37.7982	46.5155	3.8	2	P:lipid metabolic process; F:transferase activity	P:phospholipid biosynthetic process; F:phosphotransferase activity, for other substituted phosphate groups; C:membrane	RecName: Full=Choline/ethanolaminephosphotransferase 1; AltName: Full=1-alkenyl-2-acylglycerol choline phosphotransferase
A0A6A5B790	Uncharacterized protein	FDP41_006933	61400.5	21.8887	17.249	20.8973	19.9079	3.36667	2		no GO terms	RecName: Full=Monoglyceride lipase; Short=MGL; AltName: Full=Monoacylglycerol lipase; Short=MAGL
A0A6A5B7R5	Polyadenylate-binding protein	FDP41_006455	64601.4	137.246	136.469	117.273	129.99	5.2	2	F:RNA binding	F:nucleic acid binding; F:RNA binding	RecName: Full=Polyadenylate-binding protein 1; Short=PABP-1; Short=Poly(A)-binding protein 1
A0A6A5B7Z9	Uncharacterized protein	FDP41_008271	116841	124.158	38.9697	28.5902	51.7178	1.16667	2		no GO terms	RecName: Full=tRNA nuclease WapA; AltName: Full=Cell wall-associated polypeptide CWBP200; Short=CWBP200; AltName: Full=RNase WapA; AltName: Full=Toxin WapA; AltName: Full=Wall-associated protein; Flags: Precursor
A0A6A5B8J5	Uncharacterized protein	FDP41_006635	56917.4	124.391	146.942	66.5428	106.744	4.8	2	F:zinc ion binding	F:zinc ion binding	RecName: Full=E3 ubiquitin-protein ligase TRIM37; AltName: Full=RING-type E3 ubiquitin transferase TRIM37; AltName: Full=Tripartite motif-containing protein 37
A0A6A5B8K0	CRAL-TRIO domain-containing protein	FDP41_007114	89112.9	71.9369	53.3327	26.0313	46.396	2.5	2		no GO terms	RecName: Full=Phosphatidylinositol transfer protein 3; AltName: Full=CRAL-TRIO domain-containing protein pitC; AltName: Full=Random slug protein 5
A0A6A5B8N2	Uncharacterized protein	FDP41_007144	57155.5	36.8764	97.6782	77.6864	65.4079	4.8	2		no GO terms	RecName: Full=Protein KTI13; AltName: Full=Alpha-tubulin suppressor 1; AltName: Full=Kluyveromyces lactis toxin-insensitive protein 13
A0A6A5B8R0	HECT domain-containing protein	FDP41_009845	143225	33.5091	67.0835	31.3075	41.2866	2.1	2	F:transferase activity; F:catalytic activity, acting on a protein	F:ubiquitin-protein transferase activity; F:protein binding	---NA---
A0A6A5B8U9	C2 domain-containing protein	FDP41_009875	37405.4	130.65	172.503	233.174	173.858	7.8	2		no GO terms	RecName: Full=Protein kinase C gamma type; Short=PKC-gamma
A0A6A5B9Q3	Uncharacterized protein	FDP41_010095	87079.5	13.7154	13.5953	36.9	19.0198	1.06667	2	F:transferase activity	F:O-acyltransferase activity	RecName: Full=Diacylglycerol O-acyltransferase 1; AltName: Full=Acyl-CoA retinol O-fatty-acyltransferase; Short=ARAT; Short=Retinol O-fatty-acyltransferase; AltName: Full=Diglyceride acyltransferase
A0A6A5BAM8	Uncharacterized protein	FDP41_005826	56015.8	133.837	170.349	82.2456	123.313	4.2	2		no GO terms	---NA---
A0A6A5BB37	Uncharacterized protein	FDP41_009612	145212	26.0865	30.6703	44.8044	32.9725	2.1	2	F:hydrolase activity	F:catalytic activity; F:hydrolase activity	RecName: Full=5-oxoprolinase; AltName: Full=5-oxo-L-prolinase; Short=5-OPase; AltName: Full=Pyroglutamase
A0A6A5BBI6	Uncharacterized protein	FDP41_006499	93826.6	99.2334	142.578	53.4988	91.1349	2.9	2		no GO terms	RecName: Full=Alsin; AltName: Full=Amyotrophic lateral sclerosis 2 protein homolog
A0A6A5BBV0	AAA domain-containing protein	FDP41_005397	46025.5	95.1477	73.3599	50.9437	70.8461	6.5	2	P:protein catabolic process; F:hydrolase activity; F:ATP-dependent activity; C:cytoplasm	P:protein catabolic process; F:ATP binding; F:ATP hydrolysis activity; F:proteasome-activating activity; C:cytoplasm	RecName: Full=Proteasome-activating nucleotidase; Short=PAN; AltName: Full=Proteasomal ATPase; AltName: Full=Proteasome regulatory ATPase; AltName: Full=Proteasome regulatory particle
A0A6A5BC19	Uncharacterized protein	FDP41_006111	25901.4	6.0813	11.715	106.458	19.6474	8.76667	2		no IPS match	---NA---
A0A6A5BC23	Uncharacterized protein	FDP41_009194	67867.6	65.6932	90.4674	71.5667	75.2041	2.4	2		no GO terms	RecName: Full=Putative phytanoyl-CoA dioxygenase; AltName: Full=Phytanic acid oxidase; AltName: Full=Phytanoyl-CoA alpha-hydroxylase; Short=PhyH
A0A6A5BC74	hSac2 domain-containing protein	FDP41_009395	170516	17.9943	42.223	45.9574	32.6848	1.7	2		no GO terms	---NA---
A0A6A5BC88	Uncharacterized protein	FDP41_006181	66262.2	146.846	96.507	140.931	125.934	4.1	2		no GO terms	---NA---
A0A6A5BCA0	Uncharacterized protein	FDP41_006191	33743	42.9249	10.2095	42.1168	26.4275	6.46667	2		no GO terms	---NA---
A0A6A5BCA1	Uncharacterized protein	FDP41_009988	394222	57.6118	34.4046	32.439	40.0619	0.7	2	P:generation of precursor metabolites and energy	P:fermentation; F:protein binding; C:integral component of membrane	RecName: Full=Protein CSF1; AltName: Full=Cold sensitive for fermentation protein 1
A0A6A5BCE7	PCI domain-containing protein	FDP41_009901	31933.1	71.7366	96.5676	83.8699	83.4436	10.2	2	C:intracellular anatomical structure; C:protein-containing complex	P:proteolysis; C:proteasome regulatory particle	RecName: Full=26S proteasome non-ATPase regulatory subunit 8; AltName: Full=26S proteasome regulatory subunit RPN12
A0A6A5BCG6	NAD_synthase domain-containing protein	FDP41_010027	35837.7	24.9432	27.6413	10.7972	19.5257	8.4	2	P:nucleobase-containing small molecule metabolic process; F:hydrolase activity; F:ligase activity; C:cytoplasm	P:NAD biosynthetic process; F:NAD+ synthase (glutamine-hydrolyzing) activity; F:glutaminase activity; C:cytoplasm	RecName: Full=NH(3)-dependent NAD(+) synthetase
A0A6A5BCH7	PPM-type phosphatase domain-containing protein	FDP41_006261	70285.2	7.71604	10.8247	6.12538	7.99799	4.33333	2	P:protein modification process; F:hydrolase activity; F:catalytic activity, acting on a protein	P:protein dephosphorylation; F:protein serine/threonine phosphatase activity; F:phosphatase activity	RecName: Full=Protein phosphatase 2C homolog 1; Short=PP2C-1
A0A6A5BCT0	Uncharacterized protein	FDP41_009641	17429.5	127.869	186.526	229.633	176.27	16.6	2	F:calcium ion binding	F:calcium ion binding	RecName: Full=Calmodulin; Short=CaM
A0A6A5BCW3	Macro domain-containing protein	FDP41_009616	23900.4	62.3215	98.9375	144.768	96.2847	10.2	2		no GO terms	RecName: Full=O-acetyl-ADP-ribose deacetylase; AltName: Full=Regulator of RNase III activity
A0A6A5BD08	Elongator complex protein 1	FDP41_008825	141926	41.7793	111.342	57.8892	64.5762	1.4	2	P:tRNA metabolic process; C:protein-containing complex	P:tRNA wobble uridine modification; F:protein binding; C:elongator holoenzyme complex	RecName: Full=Elongator complex protein 1; Short=ELP1; AltName: Full=IkappaB kinase complex-associated protein; Short=IKK complex-associated protein
A0A6A5BD51	Uncharacterized protein	FDP41_005740	38180.5	47.3464	136.337	61.0793	73.3272	6.2	2		no GO terms	---NA---
A0A6A5BD61	Uncharacterized protein	FDP41_008875	40543.5	50.4228	22.4126	46.5261	37.4632	6.4	2		no IPS match	---NA---
A0A6A5BD72	PPM-type phosphatase domain-containing protein	FDP41_009061	64794.2	56.1529	79.3376	29.3303	50.7445	5.6	2	P:protein modification process; F:hydrolase activity; F:catalytic activity, acting on a protein	P:protein dephosphorylation; F:protein serine/threonine phosphatase activity; F:phosphatase activity	RecName: Full=Protein phosphatase 2C homolog 1; Short=PP2C-1
A0A6A5BDC8	Uncharacterized protein	FDP41_005820	36861.8	317.054	254.937	171.115	240.041	6.8	2	P:protein catabolic process	P:ubiquitin-dependent protein catabolic process	RecName: Full=Ubiquitin fusion degradation protein 1 homolog; Short=UB fusion protein 1
A0A6A5BDI2	Uncharacterized protein	FDP41_008910	306925	41.9159	47.7046	54.8166	47.8575	0.733333	2	P:signaling; F:molecular function regulator	P:small GTPase mediated signal transduction; F:guanyl-nucleotide exchange factor activity	RecName: Full=Ras-specific guanine nucleotide-releasing factor 2; Short=Ras-GRF2; AltName: Full=Ras guanine nucleotide exchange factor 2
A0A6A5BDP9	Uncharacterized protein	FDP41_008814	99033.3	759.211	28.5252	57.7122	107.718	1.36667	2	P:nucleobase-containing small molecule metabolic process; F:hydrolase activity	P:nucleotide catabolic process; F:hydrolase activity	RecName: Full=5'-nucleotidase; Short=5'-NT; AltName: Full=Ecto-5'-nucleotidase; AltName: CD_antigen=CD73; Flags: Precursor
A0A6A5BDQ4	Pribosyltran_N domain-containing protein	FDP41_009744	36049.8	180.366	89.1895	99.195	116.856	6.7	2	P:nucleobase-containing small molecule metabolic process; F:transferase activity	P:nucleotide biosynthetic process; F:magnesium ion binding; F:ribose phosphate diphosphokinase activity	RecName: Full=Ribose-phosphate pyrophosphokinase; Short=RPPK; AltName: Full=5-phospho-D-ribosyl alpha-1-diphosphate; AltName: Full=Phosphoribosyl diphosphate synthase; AltName: Full=Phosphoribosyl pyrophosphate synthase; Short=P-Rib-PP synthase; Short=PRPP synthase; Short=PRPPase
A0A6A5BDQ6	Uncharacterized protein	FDP41_005950	33297.6	74.4089	43.12	67.0239	59.9116	8.9	2		no GO terms	RecName: Full=Fructokinase
A0A6A5BDV9	40S ribosomal protein S12	FDP41_009479	15980.6	65.3889	131.084	62.2689	81.1163	17.6	2	F:structural molecule activity; C:ribosome	P:translation; F:structural constituent of ribosome; C:ribosome	RecName: Full=40S ribosomal protein S12
A0A6A5BE14	OGFr_N domain-containing protein	FDP41_009030	31612.5	37.6285	79.8034	58.437	55.9855	10	2	F:molecular transducer activity	F:signaling receptor activity; F:opioid growth factor receptor activity; C:membrane	RecName: Full=Opioid growth factor receptor-like protein 1
A0A6A5BER1	Calponin-homology (CH) domain-containing protein	FDP41_009311	76830.1	94.3216	85.1677	95.9388	91.684	3.1	2	F:protein binding	F:protein binding	RecName: Full=Cytospin-A; AltName: Full=SPECC1-like protein; AltName: Full=Sperm antigen with calponin homology and coiled-coil domains 1-like
A0A6A5BEV3	Cathepsin X	FDP41_002916	32532.8	32.9958	21.1245	44.0153	31.3052	10.7	2	F:hydrolase activity; F:catalytic activity, acting on a protein	P:proteolysis; F:cysteine-type peptidase activity	RecName: Full=Dipeptidyl peptidase 1; AltName: Full=Cathepsin C; AltName: Full=Cathepsin J; AltName: Full=Dipeptidyl peptidase I; Short=DPP-I; Short=DPPI; AltName: Full=Dipeptidyl transferase; Contains: RecName: Full=Dipeptidyl peptidase 1 exclusion domain chain; AltName: Full=Dipeptidyl peptidase I exclusion domain chain; Contains: RecName: Full=Dipeptidyl peptidase 1 heavy chain; AltName: Full=…
A0A6A5BEW4	Dolichol-phosphate mannosyltransferase subunit 1	FDP41_008869	31621.7	140.381	40.3086	61.9857	70.5233	11.4	2	F:transferase activity	F:dolichyl-phosphate beta-D-mannosyltransferase activity	RecName: Full=Undecaprenyl-phosphate 4-deoxy-4-formamido-L-arabinose transferase; AltName: Full=Undecaprenyl-phosphate Ara4FN transferase; Short=Ara4FN transferase
A0A6A5BEZ3	Uncharacterized protein	FDP41_008383	69107.7	542.035	46.0036	17.9239	76.4569	2.86667	2		no GO terms	---NA---
A0A6A5BF28	alpha-1,2-Mannosidase	FDP41_004322	71599.9	48.744	24.5566	54.8831	40.3499	4.5	2	P:carbohydrate metabolic process; F:hydrolase activity	P:carbohydrate metabolic process; F:mannosyl-oligosaccharide 1,2-alpha-mannosidase activity; F:calcium ion binding; C:membrane	RecName: Full=Mannosyl-oligosaccharide 1,2-alpha-mannosidase IA; AltName: Full=Man(9)-alpha-mannosidase; Short=Man9-mannosidase; AltName: Full=Mannosidase alpha class 1A member 1; AltName: Full=Processing alpha-1,2-mannosidase IA; Short=Alpha-1,2-mannosidase IA
A0A6A5BF51	DUF953 domain-containing protein	FDP41_008924	16667	618.387	245.912	177.95	300.224	10.2	2	F:antioxidant activity; F:oxidoreductase activity	F:peroxidase activity	RecName: Full=1,2-dihydroxy-3-keto-5-methylthiopentene dioxygenase; AltName: Full=Acireductone dioxygenase (Fe(2+)-requiring); Short=ARD; Short=Fe-ARD
A0A6A5BFA7	Protein kinase domain-containing protein	FDP41_004412	95481.1	236.549	107.727	96.4564	134.956	2.8	2	P:protein modification process; F:transferase activity; F:catalytic activity, acting on a protein	P:protein phosphorylation; F:protein kinase activity; F:ATP binding	RecName: Full=N-terminal kinase-like protein; AltName: Full=SCY1-like protein 1
A0A6A5BFH5	Uncharacterized protein	FDP41_008090	60602.6	393.513	131.467	31.0382	117.1	5.3	2		no GO terms	RecName: Full=Major vault protein; Short=MVP
A0A6A5BFN4	Aa_trans domain-containing protein	FDP41_010092	77652.3	91.1768	31.2839	20.577	38.8623	3	2		no GO terms	---NA---
A0A6A5BFN7	Uncharacterized protein	FDP41_009094	42528.5	105.149	99.3447	74.0387	91.7915	7.2	2	F:oxidoreductase activity	F:oxidoreductase activity	RecName: Full=Alpha-aminoadipic semialdehyde synthase, mitochondrial; AltName: Full=LKR/SDH; Includes: RecName: Full=Lysine ketoglutarate reductase; Short=LKR; Short=LOR; Includes: RecName: Full=Saccharopine dehydrogenase; Short=SDH; Flags: Precursor
A0A6A5BFT1	UBC core domain-containing protein	FDP41_008548	20871.8	398.942	682.072	252.789	409.732	18	2		no GO terms	RecName: Full=NEDD8-conjugating enzyme UBC12; AltName: Full=RUB1-conjugating enzyme; AltName: Full=Ubiquitin carrier protein 12
A0A6A5BFV7	GPS domain-containing protein	FDP41_004018	239181	47.3448	63.2857	26.5926	43.0308	1.2	2		no GO terms	RecName: Full=Latrophilin-like protein LAT-2; Flags: Precursor
A0A6A5BFX4	Geranylgeranyl transferase type-2 subunit beta	FDP41_004038	39174.3	65.418	37.8798	22.1472	38.0021	4.3	2	P:protein modification process; F:transferase activity; F:catalytic activity, acting on a protein	P:protein geranylgeranylation; F:catalytic activity; F:Rab geranylgeranyltransferase activity; F:protein prenyltransferase activity	RecName: Full=Protein farnesyltransferase subunit beta; Short=FTase-beta; AltName: Full=CAAX farnesyltransferase subunit beta; AltName: Full=Ras proteins prenyltransferase subunit beta
A0A6A5BFX6	Uncharacterized protein	FDP41_005204	78586	70.9149	71.1962	50.7924	63.5328	4.2	2		no GO terms	---NA---
A0A6A5BGA4	Uncharacterized protein	FDP41_008724	17144.2	17561.2	227.359	1973.26	1989.83	11.5	2		no GO terms	---NA---
A0A6A5BGA9	Uncharacterized protein	FDP41_004188	55690	47.6038	84.1116	36.6272	52.7352	5.1	2	P:protein modification process; P:protein maturation; F:transferase activity; F:catalytic activity, acting on a protein	P:protein phosphorylation; P:intein-mediated protein splicing; F:protein kinase activity; F:protein serine/threonine kinase activity; F:ATP binding	RecName: Full=Serine/threonine-protein kinase Sgk1; AltName: Full=Serum/glucocorticoid-regulated kinase 1
A0A6A5BGE8	Pep3_Vps18 domain-containing protein	FDP41_008739	169559	33.3557	24.7116	9.87699	20.1171	1.8	2	P:intracellular protein transport; P:vesicle-mediated transport	P:intracellular protein transport; P:vesicle-mediated transport	RecName: Full=Vacuolar protein sorting-associated protein 18 homolog
A0A6A5BGV4	Uncharacterized protein	FDP41_007313	64885.2	153.938	65.9171	32.4787	69.0739	4.4	2		no GO terms	RecName: Full=N-acyl-phosphatidylethanolamine-hydrolyzing phospholipase D; Short=N-acyl phosphatidylethanolamine phospholipase D; Short=NAPE-PLD; Short=NAPE-hydrolyzing phospholipase D
A0A6A5BGX8	UBA_e1_C domain-containing protein	FDP41_003796	130806	20.8483	47.7811	28.9339	30.6604	2.2	2	P:protein modification process; F:ligase activity; F:catalytic activity, acting on a protein	P:cellular protein modification process; F:ubiquitin-like modifier activating enzyme activity	RecName: Full=Ubiquitin-like modifier-activating enzyme 1; AltName: Full=Ubiquitin-activating enzyme E1
A0A6A5BGY3	Cysteine protease	FDP41_008491	68104.4	163.621	108.006	57.6897	100.645	5	2		no GO terms	RecName: Full=Cysteine protease ATG4A; AltName: Full=Autophagy-related protein 4 homolog A
A0A6A5BH63	PX domain-containing protein	FDP41_008582	20280	62.1177	82.8917	65.8395	69.7275	15.1	2	F:lipid binding	F:phosphatidylinositol binding	---NA---
A0A6A5BH76	Uncharacterized protein	FDP41_008089	66281.2	264.842	148.062	181.868	192.484	4	2	P:intracellular protein transport; P:nucleocytoplasmic transport; F:molecular carrier activity; C:cytoplasm	P:protein import into nucleus; F:protein binding; F:nuclear import signal receptor activity; C:cytoplasm	RecName: Full=Importin subunit alpha-7; AltName: Full=Karyopherin subunit alpha-6
A0A6A5BH99	Uncharacterized protein	FDP41_008108	20133.1	149.739	482.784	264.789	267.503	6.2	2	F:GTPase activity	F:GTPase activity; F:GTP binding	RecName: Full=ADP-ribosylation factor 1
A0A6A5BHE6	RPN13_C domain-containing protein	FDP41_006736	38394.7	222.806	188.284	93.2485	157.565	6.7	2	C:nucleus; C:cytoplasm	C:nucleus; C:cytoplasm	RecName: Full=Proteasomal ubiquitin receptor ADRM1
A0A6A5BHN6	Phospholipid-transporting ATPase	FDP41_008258	154254	59.1394	35.0561	42.9089	44.6405	2.1	2	F:transporter activity; F:hydrolase activity; F:ATP-dependent activity	P:phospholipid transport; F:nucleotide binding; F:magnesium ion binding; F:transporter activity; F:ATP binding; F:ATP hydrolysis activity; F:ATPase-coupled intramembrane lipid transporter activity; C:integral component of membrane	RecName: Full=Phospholipid-transporting ATPase IC; AltName: Full=ATPase class I type 8B member 1; AltName: Full=P4-ATPase flippase complex alpha subunit atp8b1
A0A6A5BHT4	Uncharacterized protein	FDP41_003415	33181.3	65.3071	87.7376	47.2228	64.6794	9.8	2		no GO terms	---NA---
A0A6A5BHU7	Uncharacterized protein	FDP41_008322	21564.1	15.6711	4.17059	19.2427	10.7941	7.9	2		no IPS match	---NA---
A0A6A5BHZ5	C2 domain-containing protein	FDP41_004456	64294.4	45.0491	58.6655	41.653	47.9261	5.2	2		no GO terms	RecName: Full=Ras GTPase-activating protein 3; AltName: Full=GAP1(IP4BP); AltName: Full=Ins P4-binding protein
A0A6A5BHZ9	Uridine kinase	FDP41_006484	31576.9	131.209	84.5473	61.4498	88.0093	10.6	2	F:transferase activity	F:ATP binding; F:kinase activity	RecName: Full=Uridine-cytidine kinase 1; Short=UCK 1; AltName: Full=Cytidine monophosphokinase 1; AltName: Full=Uridine monophosphokinase 1
A0A6A5BI14	Aspartate carbamoyltransferase	FDP41_006701	30547.2	32.4771	24.5086	36.9999	30.8815	8.3	2	P:cellular amino acid metabolic process; P:nucleobase-containing small molecule metabolic process; F:transferase activity	P:'de novo' pyrimidine nucleobase biosynthetic process; P:cellular amino acid metabolic process; F:aspartate carbamoyltransferase activity; F:amino acid binding; F:carboxyl- or carbamoyltransferase activity	RecName: Full=Aspartate carbamoyltransferase; AltName: Full=Aspartate transcarbamylase; Short=ATCase
A0A6A5BI44	Uncharacterized protein	FDP41_007121	18479.6	5224.62	2553.53	1261.07	2562.39	16.4	2	F:structural molecule activity; C:ribosome	P:translation; F:structural constituent of ribosome; C:ribosome	RecName: Full=60S ribosomal protein L21
A0A6A5BI61	Uncharacterized protein	FDP41_003555	62479.9	74.5035	191.59	82.5918	105.64	5.2	2	F:GTPase activity	F:GTPase activity; F:GTP binding	RecName: Full=Rho-related GTP-binding protein RhoB; Flags: Precursor
A0A6A5BIH3	Uncharacterized protein	FDP41_009088	93235.9	42.0241	32.553	25.7495	32.7808	4.1	2		no GO terms	RecName: Full=Protein FAM91A1
A0A6A5BIH8	Uncharacterized protein	FDP41_003025	65538.7	288.418	53.9199	36.348	82.6832	2.8	2		no GO terms	---NA---
A0A6A5BIM0	ABC transporter domain-containing protein	FDP41_007291	33018	579.193	110.447	111.999	192.781	8.9	2	F:ATP binding	F:ATP binding	RecName: Full=Lipoprotein-releasing system ATP-binding protein LolD
A0A6A5BIM5	MHD domain-containing protein	FDP41_006130	50492.9	140.75	70.6869	67.2029	87.4429	7	2	P:intracellular protein transport; P:vesicle-mediated transport; C:cytoplasm; C:protein-containing complex	P:intracellular protein transport; P:vesicle-mediated transport; C:clathrin adaptor complex	RecName: Full=AP-4 complex subunit mu-1; AltName: Full=AP-4 adaptor complex mu subunit; AltName: Full=Adaptor-related protein complex 4 subunit mu-1; AltName: Full=Mu subunit of AP-4; AltName: Full=Mu-adaptin-related protein 2; Short=mu-ARP2; AltName: Full=Mu4-adaptin; Short=mu4
A0A6A5BIQ7	Uncharacterized protein	FDP41_006216	17234.3	15.2579	31.6551	63.6486	31.3263	19.6	2	F:calcium ion binding	F:calcium ion binding	RecName: Full=Calmodulin; Short=CaM
A0A6A5BIU5	Uncharacterized protein	FDP41_003155	42541.4	57.153	60.0215	54.5752	57.2067	7.5	2		no GO terms	---NA---
A0A6A5BIW6	Uncharacterized protein	FDP41_006230	45284.9	163.482	29.4549	9.22238	35.4125	3.93333	2	P:transmembrane transport; F:transporter activity; C:Golgi apparatus	P:pyrimidine nucleotide-sugar transmembrane transport; F:pyrimidine nucleotide-sugar transmembrane transporter activity; C:Golgi membrane; C:integral component of membrane	RecName: Full=Solute carrier family 35 member F6; AltName: Full=ANT2-binding protein; Short=ANT2BP; AltName: Full=Transport and Golgi organization 9 homolog; Flags: Precursor
A0A6A5BJ34	PH domain-containing protein	FDP41_008723	15639.1	68.6946	43.632	63.7166	57.5873	11.1	2		no GO terms	RecName: Full=Myotubularin-related protein 13; AltName: Full=Inactive phosphatidylinositol 3-phosphatase 13; AltName: Full=SET-binding factor 2
A0A6A5BJ92	C2 domain-containing protein	FDP41_008336	34616.8	209.102	224.719	94.6744	164.466	7.3	2		no GO terms	RecName: Full=Multiple C2 and transmembrane domain-containing protein 1
[truncated: 897 more rows]
