# Supplementary material for: Characterization of the extracellular vesicles, ultrastructural morphology, and intercellular interactions of multiple clinical isolates of the brain-eating amoeba, Naegleria fowleri
Source: Front Microbiol. 2023 Sep 27;14:1264348. doi: 10.3389/fmicb.2023.1264348 (PMC10558758; doi:10.3389/fmicb.2023.1264348)
Supplement: Supplementary file 3 [file Table_3.XLSX]

## Sheet: Sheet1
Supplemental Table S3: Comparison of PANTHER protein classes determined for previously published entire N. fowleri proteome versus Nf69 EV proteome reported in this manuscript.
Whole proteome	%	#	EV proteome	%	#	% IDed in EV vs. Whole
extracellular matrix protein (PC00102) - 15	0.262329	15	extracellular matrix protein (PC00102) - 8	0.559441	8	53.3333
cytoskeletal protein (PC00085) - 242	4.23225	242	cytoskeletal protein (PC00085) - 60	4.1958	60	24.7934
transporter (PC00227) - 423	7.39769	423	transporter (PC00227) - 121	8.46154	121	28.6052
scaffold/adaptor protein (PC00226) - 171	2.99056	171	scaffold/adaptor protein (PC00226) - 51	3.56643	51	29.8246
DNA metabolism protein (PC00009) - 187	3.27037	187	DNA metabolism protein (PC00009) - 11	0.769231	11	5.88235
cell adhesion molecule (PC00069) - 11	0.192375	11	cell adhesion molecule (PC00069) - 1	0.0699301	1	9.09091
intercellular signal molecule (PC00207) - 17	0.297307	17	intercellular signal molecule (PC00207) - 5	0.34965	5	29.4118
protein-binding activity modulator (PC00095) - 574	10.0385	574	protein-binding activity modulator (PC00095) - 211	14.7552	211	36.7596
viral or transposable element protein (PC00237) - 50	0.874432	50			0	0
RNA metabolism protein (PC00031) - 515	9.00665	515	RNA metabolism protein (PC00031) - 29	2.02797	29	5.63107
calcium-binding protein (PC00060) - 53	0.926898	53	calcium-binding protein (PC00060) - 20	1.3986	20	37.7358
gene-specific transcriptional regulator (PC00264) - 130	2.27352	130	gene-specific transcriptional regulator (PC00264) - 10	0.699301	10	7.69231
defense/immunity protein (PC00090) - 12	0.209864	12	defense/immunity protein (PC00090) - 5	0.34965	5	41.6667
translational protein (PC00263) - 267	4.66946	267	translational protein (PC00263) - 112	7.83217	112	41.9476
metabolite interconversion enzyme (PC00262) - 1498	26.198	1498	metabolite interconversion enzyme (PC00262) - 380	26.5734	380	25.3672
protein modifying enzyme (PC00260) - 935	16.3519	935	protein modifying enzyme (PC00260) - 236	16.5035	236	25.2406
chromatin/chromatin-binding, or -regulatory protein (PC00077) - 124	2.16859	124	chromatin/chromatin-binding, or -regulatory protein (PC00077) - 6	0.41958	6	4.83871
transfer/carrier protein (PC00219) - 26	0.454704	26	transfer/carrier protein (PC00219) - 11	0.769231	11	42.3077
membrane traffic protein (PC00150) - 186	3.25289	186	membrane traffic protein (PC00150) - 98	6.85315	98	52.6882
chaperone (PC00072) - 148	2.58832	148	chaperone (PC00072) - 35	2.44755	35	23.6486
structural protein (PC00211) - 34	0.594614	34	structural protein (PC00211) - 3	0.20979	3	8.82353
storage protein (PC00210) - 1	0.0174886	1	storage protein (PC00210) - 1	0.0699301	1	100
transmembrane signal receptor (PC00197) - 99	1.73137	99	transmembrane signal receptor (PC00197) - 16	1.11888	16	16.1616
